# Supplementary material for: Ecological Exposure History Shapes Giraffe Vigilance Responses to Anthropogenic Noise: A Multisite Playback Experiment
Source: Ecol Evol. 2025 Dec 17;15(12):e72763. doi: 10.1002/ece3.72763 (PMC12711595; doi:10.1002/ece3.72763)
Supplement: Supplementary file 1 — Appendix S1: ece372763‐sup‐0001‐AppendixS1.zip. [file ECE3-15-e72763-s001.zip]

Archive with 3 entries (3 files):
- ece372763-sup-0003-AppendixS3.pdf
- ece372763-sup-0001-AppendixS1.qmd
- ece372763-sup-0002-AppendixS2.xlsx
