# Supplementary material for: Ecological Exposure History Shapes Giraffe Vigilance Responses to Anthropogenic Noise: A Multisite Playback Experiment
Source: Ecol Evol. 2025 Dec 17;15(12):e72763. doi: 10.1002/ece3.72763 (PMC12711595; doi:10.1002/ece3.72763)
Supplement: Supplementary file 1 — Appendix S1: ece372763‐sup‐0001‐AppendixS1.zip. [file ECE3-15-e72763-s001.zip › ece372763-sup-0001-AppendixS1.qmd]

---
title: "Analysis of Giraffe Reaction Intensity"
author: "Sean van der Merwe"
date: "`r format(Sys.Date(), '%Y-%m-%d')`"
format: 
  docx:
    reference-doc: wordreference06.docx
    toc: true
    keep-md: true
execute: 
  echo: true
  fig-width: 8
  fig-height: 5
  out-width: "8in"
  out-height: "5in"
---

*Activate the navigation pane (View menu) for ease of navigation through the document.*

```{r}
#| include: false
library(knitr)
# setEPS()
# opts_chunk$set(dev='postscript', fig.ext='eps')

library(devEMF)
opts_chunk$set(dev='emf', fig.ext='emf')

# opts_chunk$set(dev='svg', fig.ext='svg')
```

# Links

[Consultation Unit](https://www.ufs.ac.za/natagri/departments-and-divisions/mathematical-statistics-and-actuarial-science-home/statistical-consultation-unit/statistical-consultation-unit)

# Introduction and disclaimer

**This analysis follows on from the previous analyses, offering additional perspectives.**

Throughout our analysis, we must remember the analysis was for a specific group of subjects, and we should not try to extend the results beyond that group without seriously considering and accounting for any systematic differences between that group and any broader group.

The data analysed here is inherently random. If the study were to be repeated then the results will differ. We will try to estimate the extent to which this will be the case, but those estimates are themselves uncertain. 

While [the computer software used](https://en.wikipedia.org/wiki/R_(programming_language)) is tried and tested, the analysis involves multiple human elements. Both the client and statistician may have introduced human error at various stages of the research process.

**Thus, no guarantee can ultimately be given on the correctness of any findings below.**

Links are given occasionally to sources explaining the statistical concepts addressed. These are colloquial sources to aid understanding, not reference sources. However, most of these sources link to reference sources, should the researcher require academic references for specific topics.

```{r}
#| warning: false
#| message: false
#| results: hide
options(scipen = 12)
library(tidyverse)
theme_set(theme_bw())
library(openxlsx)
filecore <- 'TaylorK_2025Jan'
library(flextable)
library(lme4)
library(emmeans)
library(car)
library(rstan)
library(rstanarm)
library(loo)
alpha <- 0.05
```

# Data structure

The data was provided as a large number of text files containing a summary of the video contents regarding the reactions of giraffes to stimulus. These files are systematically combined into a single data structure for analysis. 

Metadata regarding each video was provided separately. The metadata file also contained a video data summary.

```{r}
# Read in data
d_raw <- read.xlsx(paste0(filecore,'.xlsx'), "Details")
a_info <- read.xlsx(paste0(filecore,'.xlsx'), "Animals")
v_info <- read.xlsx(paste0(filecore,'.xlsx'), "Variables")
s_info <- read.xlsx(paste0(filecore,'.xlsx'), "Sounds")
sites <- c("APGR", "FGR", "WGL")
d_raw$Location[d_raw$Location %in% "Amanzi_Tikva"] <- "Amanzi"
n_sites <- length(sites)
```

```{r}
v_data <- readRDS("TaylorK.rds")
v_data$Location[v_data$Location %in% "Amanzi_Tikva"] <- "Amanzi"
```

The location names are remapped to abbreviations.

```{r}
old_sites <- c("Amanzi", "NavalHill", "Weltevreden")
d_raw$Location <- sites[match(d_raw$Location, old_sites)]
v_data$Location <- sites[match(v_data$Location, old_sites)]
```

# Feature engineering

In order to perform statistical analysis we require quantitative measurements. A giraffe turning their head is not a quantity, but it is observed. Translating observations into quantities is a critical step that must be done with care prior to attempting quantitative analysis.

## Intensity and time to reaction

The first and most interesting quantity of the current investigation is how long it takes from the initiation of a sound to observing a reaction, and how intense that reaction is. To begin such an investigation requires first calculating that quantity accurately.

The first approach that will be attempted is to translate the observed state of the giraffe into an action intensity. Standard and common giraffe states are assigned a low intensity, while uncommon states have high intensity. The assumption is that an increase in intensity will be observed following a stimulus.

```{r}
d_raw$Code <- a_info$Code[match(d_raw$ID, a_info$Name)]
d_int <- d_raw[,1:22]
n_obs <- nrow(d_int)
```

```{r}
v_info <- v_info |> arrange(Vnum) # Ensure variable information is sorted correctly
intensity_max <- function(state) {
  max(c(state) * v_info$Intensity)
}
```

The intensities being applied are as follows:

```{r}
data.frame(v_info[1:27, 1:3], v_info[28:54, 1:3]) |> 
  setNames(c("Num", "Description", "Intensity", 
              "Num...", "Description...", "Intensity...")) |> 
  flextable(cheight = 0.08) |> 
  fontsize(size = 8) |>
  autofit()
```


```{r}
adjustment <- 12
if (!file.exists("procced_data5.rds")) {
  d <- cbind(d_int, seq_len(n_obs) |> lapply(\(obs) {
  r <- which(
    (v_data$Video_Number %in% d_int$Video_Number[obs]) & 
    (v_data$Location %in% d_int$Location[obs]) & 
    (v_data$Code %in% d_int$ID[obs]) & 
    (tolower(v_data$Sound_Type) %in% tolower(d_int$Sound_Type[obs]))
  )
  v <- v_data[r,]
  vm <- v[,-(1:5)] |> as.matrix()
  vm[is.na(vm)] <- 0
  nonzero_states_name <- vm |> apply(1, \(v_row) {
    v_info$Vname[which(v_row > 0)] |> paste(collapse = "; ")
  }) |> unname()
  intensities <- vm |> apply(1, intensity_max) |> unname()
  runs <- intensities |> rle()
  scores <- runs$values |> c(rep(0, 5))
  vid_len <- max(v$time) - min(v$time)
  times <- runs$lengths |> c(rep(vid_len, 5))
  dif_sc <- scores[-1]
  dif_ti <- times |> cumsum()
  ratios <- dif_sc * (1 - plogis(dif_ti[seq_along(dif_sc)], adjustment, 1))
  which_reaction <- which.max(ratios)
  which_calm <- match(0, ratios)
  length_reaction <- dif_ti[which_calm] - dif_ti[which_reaction]
  data.frame(
     State1 = nonzero_states_name[1], 
     Intensity1 = scores[1],
     Time1 = times[1], 
     State2 = nonzero_states_name[dif_ti[1]+1], 
     Intensity2 = scores[2],
     Time2 = times[2],
     State3 = nonzero_states_name[dif_ti[2]+1], 
     Intensity3 = scores[3],
     Time3 = times[3],
     Video_length = vid_len,
     Int_increase1 = dif_sc[1],
     Reaction_time1 = dif_ti[1],
     Int_increase2 = dif_sc[2],
     Reaction_time2 = dif_ti[2],
     Ratio1 = ratios[1],
     Ratio2 = ratios[2],
     Reaction = ratios[which_reaction],
     Reaction_length = length_reaction,
     Reaction_with_time = ratios[which_reaction]*length_reaction
    )
  }) |> do.call(rbind, args = _))
  list(Reactions = d) |> write.xlsx("Intensities.xlsx", 
                                  asTable = TRUE, firstRow = TRUE, 
                                  colWidths = "auto")
  d |> saveRDS("procced_data5.rds")
} else {
  d <- readRDS("procced_data5.rds")
}
```

The first observed intensities, along with how long they are observed (in seconds) is saved to an Excel file. 

Also included in this is the first intensity that is larger than the intensity at the start of the video, and how long into the video is occurs (reaction time). Should the 2nd or 3rd state not be more intense than the starting state then the intensity increase will be recorded as 0 and the time as the video length.

The task still remains to turn this into a feature that sums up what is being measured. As a first attempt let us consider the reaction intensity times a function of the reaction time. Specifically, a logistic function centered on 12 seconds is used, so that the first 10 seconds have full weight, moving to almost zero weight after 14 seconds.

**A second reaction intensity value that will be considered is created by adjusting the first intensity by the length of the reaction (extended until calm state).**

Another dependent variable to be considered include the length of the reaction itself (set to 0 for no reaction).

## Distance from the speaker

The distribution of distances from the speaker is illustrated.

```{r spkdist}
d |> ggplot(aes(x = Speaker_Distance)) + 
  geom_density(linewidth = 2, colour = "purple") + 
  scale_x_continuous(breaks = seq(0, 150, 10)) + 
  labs(x = "Distance from speaker to giraffe (m)", y = "Kernel density estimate")
```

The spread is filtered (truncated) to prevent the outlier cases from influencing the results. Based on the density plot and the physical properties of sound travel, to control the overall volume, it might be sensible to truncate the distances at 30m and 100m.

```{r}
#| results: asis
trunc_sounds <- function(old_data) {
  left_issues <- old_data$Speaker_Distance < 30
  right_issues <- old_data$Speaker_Distance > 100
  all_issues <- left_issues | right_issues
  cat("\n\nThe number of observations with speaker distance less than 30m is ", 
      sum(left_issues), 
      " and the number of observations with speaker distance greater than 100m is ", 
      sum(right_issues), ". The total proportion of observations to drop is thus ", 
      round(mean(all_issues)*100, 1), "%.\n\n", sep = "")
  old_data |> filter(!all_issues)
}
d <- d |> trunc_sounds()
```


# Regression analysis

The next step is to determine whether the feature(s) engineered can be related to the explanatory quantities measured or created. The explanatory quantities include both random effects and fixed effects. 

## Model

The random effects considered are animal IDs as random intercepts. The fixed effects are Location by Sound_Type, Sex-Age, Group_Size, Speaker_Distance, Wind_Speed, and Date. The key interaction considered is location with sound type.

**Some continuous variables will be standardised to make the interpretation easier (relative to the average instead of 0) and the model fitting more robust.** Specifically: Group_Size, Speaker_Distance, Wind_Speed, and Date will be normalised (mean 0, sd 1). The date will be calculated and standardised separately for each combination of location and sound type.

```{r}
d$Std_grp_sz <- scale(d$Group_Size)
d$Std_Speaker_dist <- scale(d$Speaker_Distance)
d$Std_Wind_speed <- scale(d$Wind_Speed)
d$Sex_Age <- ifelse(d$Age %in% c("Adult", "SubAdult"), paste(d$Age, d$Sex, sep = "_"), d$Age)
```

```{r}
d$Date <- d$Date |> dmy()
d <- d |> group_by(Location, Sound_Type) |> 
  mutate(Std_Date = Date |> decimal_date() |> scale()) |> 
  ungroup()
std_stats <- d |> group_by(Location, Sound_Type) |> 
  summarise(Ave = Date |> decimal_date() |> mean(),
            SD = Date |> decimal_date() |> sd(), .groups = "drop")
```

As an alternative to the categorical sound type variable, we can also run the models using the harmonic-to-noise ratios (HNR) from the stimuli files. This variable is also standardised for increased interpretability of the model fits. So positive HNR values correspond to dove sounds and negative values to artificial sounds. Thus, a negative coefficient would indicate a stronger reaction to artificial sounds. 

```{r}
d$HNR <- s_info$HNR[match(d$Sound_Variation, s_info$Sound_Variation)] |> scale()
s_info |> mutate(Sound_Type = str_extract(Sound_Variation, "^[A-Z][a-z]+")) |> 
  group_by(Sound_Type) |> summarise(
  Variations = n(),
  Average_HNR = mean(HNR),
  SD_HNR = sd(HNR)
) |> kable(digits = 3)
```

#### Data Checks and Adjustments

```{r}
#| eval: false
d |> group_by(ID) |> summarise(Count = n())
d |> group_by(Sex_Age) |> summarise(Count = n())
d |> select(Sound_Variation, HNR)
```

Big bulls and adult males are grouped as adult males for this analysis.

```{r}
d$Sex_Age[d$Sex_Age %in% "BigBull"] <- "Adult_M"
```


### Bayesian fit

A Bayesian fit will be attempted. We use the *rstanarm* interface for *Stan*.

**Every model is fit twice, first with categorical sound type, and then with HNR.**

We report first the raw output from the software regarding the model fit, then rework that output into neater tables and plots to better address the research questions. The tables include estimates, 95% HPD intervals, and other measures of spread such as the standard error and [median absolute deviation (MAD)](https://en.wikipedia.org/wiki/Median_absolute_deviation).

```{r}
#| message: false
#| results: hide
mycores <- ceiling(parallel::detectCores(logical = FALSE)*0.8)
options(mc.cores = mycores)
```

```{r}
d_poly_speaker_dist <- poly(d$Std_Speaker_dist, degree = 2)
d_poly_speaker_dist_pred <- predict(d_poly_speaker_dist, newdata = 0)
if (!file.exists("fit_R_rev.rds")) {
  fit_R <- list(
  R_ST = stan_lmer(Reaction ~ Location * Sound_Type * Std_Date + Sex_Age + Std_grp_sz + 
                  Std_Wind_speed + d_poly_speaker_dist + 
                  (1|ID) + (1|Video_Number) + (1|Sound_Variation), 
                  data = d, chains = mycores, iter = 4000),
  R_HNR = stan_lmer(Reaction ~ Location * HNR * Std_Date + Sex_Age + Std_grp_sz + 
                   Std_Wind_speed + d_poly_speaker_dist + 
                 (1|ID) + (1|Video_Number), 
                  data = d, chains = mycores, iter = 4000)
  )
  fit_R |> saveRDS("fit_R_rev.rds")
} else {
  fit_R <- readRDS("fit_R_rev.rds")
}
```

```{r}
pvalfunc <- function(sims, target=0) { 2*min(mean(sims<target),mean(sims>target)) }
shortestinterval <- function(postsims, alpha=0.05) { # Coded by Sean van der Merwe, UFS
  postsims |> sort() -> sorted.postsims
  round(length(postsims)*(1-alpha)) -> gap
  sorted.postsims |> diff(gap) |> which.min() -> pos
  sorted.postsims[c(pos, pos + gap)] }
Bayes_summary <- function(v) {
  interval <- shortestinterval(v)
  dens <- density(v)
  c(
    Mean = mean(v), 
    Lower = interval[1], 
    Upper = interval[2], 
    p_value = pvalfunc(v), 
    Median = median(v), 
    Mode = dens$x[which.max(dens$y)],
    SE = sd(v),
    MAD = median(abs(v - median(v)))
  )
}
model_summary <- function(fit) {
  post_sims <- fit |> as_draws_matrix()
  post_sims_names <- colnames(post_sims)
  clms_of_interest <- which(!startsWith(post_sims_names, "b["))
  stats_table <- clms_of_interest |> 
    sapply(\(clm) {
      post_sims[,clm] |> Bayes_summary()
    }) |> t()
  var_names <- post_sims_names[clms_of_interest]
  var_names[length(var_names)] <- "Sigma(ID)"
  stats_table |> data.frame(row.names = var_names) |> kable(digits = 3)
}
```


```{r nonmatchedfit_all}
#| fig-height: 8
#| out-height: "8in"
#| fig-width: 5
#| out-width: "5in"
cat('\n\nSound-type:\n\n')
# fit_R$R_ST |> plot()
fit_R$R_ST |> summary(digits = 3)
fit_R$R_ST |> model_summary()
cat('\n\nHNR:\n\n')
# fit_R$R_HNR |> plot()
# fit_R$R_HNR |> summary(digits = 3)
fit_R$R_HNR |> model_summary()
```

The Bayesian approach appears to be working, and giving sensible results.

We have `r d |> nrow()` observations from `r d$Video_Number |> unique() |> length()` videos.


#### Fit Illustration

The categorical effects are difficult to interpret from the above, as they are mostly relative to each other. Thus, they will be evaluated and illustrated via their distributions.

We consider an average animal, average group size, average speaker distance, average wind speed, and average date. The location, sound type and sex-age are varied, with the observed data superimposed on the model fits.


```{r}
plot_model <- function(fit, current_data, yl, y_name) {
  y_name <- sym(y_name)
  sounds <- sort(unique(current_data$Sound_Type))
  pred_d <- expand.grid(Location = sites, Std_Date = 0, 
                      Sex_Age = sort(unique(current_data$Sex_Age)), Std_grp_sz = 0, 
                      Std_Wind_speed = 0, 
                      d_poly_speaker_dist1 = d_poly_speaker_dist_pred[1],
                      d_poly_speaker_dist2 = d_poly_speaker_dist_pred[2],
                      Sound_Type = sounds)
  pred_d_mmat <- model.matrix(~ Location * Sound_Type * Std_Date + Sex_Age + Std_grp_sz + 
                  + Std_Wind_speed + d_poly_speaker_dist1 + d_poly_speaker_dist2, 
                  data = pred_d)
  post_sims <- fit |> as_draws_matrix()
  nsims <- nrow(post_sims)
  post_sims_beta <- post_sims[, seq_len(ncol(pred_d_mmat))]
  post_sims_names <- colnames(post_sims)
  expected_sims_mat <- pred_d_mmat %*% t(post_sims_beta)
  pred_d$Expected <- rowMeans(expected_sims_mat)
  intervals <- expected_sims_mat |> apply(1, shortestinterval)
  pred_d$Lower <- intervals[1,]
  pred_d$Upper <- intervals[2,]
  pred_d$pval <- expected_sims_mat |> apply(1, pvalfunc)
  pred_d_export <<- pred_d
  pred_d |> ggplot(aes(x = Sex_Age, colour = Sound_Type)) + 
  facet_grid(cols = vars(Location)) + 
  geom_segment(aes(y = Lower, yend = Upper), 
               arrow = arrow(angle = 90, ends = "both", length = unit(0.1, "inches")),
               position = position_dodge(width = 0.4)) + 
  geom_point(aes(y = Expected), size = 3, shape = 4, 
             position = position_dodge(width = 0.4)) +
  geom_jitter(data = current_data, aes(y = !!y_name), width = 0.2, height = 0.1, size = 1) + 
  labs(x = "Age, sex, and location of giraffe",
       y = yl, colour = "Sound Type") + 
    # scale_colour_viridis_d(option = "H") + 
  theme(axis.text.x = element_text(size = 6), legend.position = "bottom")
}

plot_model_date <- function(fit, current_data, yl, y_name) {
  y_name <- sym(y_name)
  sounds <- sort(unique(current_data$Sound_Type))
  pred_d <- expand.grid(Location = sites, Std_Date = seq(-2.5, 2.5, 0.05), 
                      Sex_Age = sort(unique(current_data$Sex_Age)), Std_grp_sz = 0, 
                      Std_Wind_speed = 0, 
                      d_poly_speaker_dist1 = d_poly_speaker_dist_pred[1],
                      d_poly_speaker_dist2 = d_poly_speaker_dist_pred[2],
                      Sound_Type = sounds)
  pred_d_mmat <- model.matrix(~ Location * Sound_Type * Std_Date + Sex_Age + Std_grp_sz + 
                  + Std_Wind_speed + d_poly_speaker_dist1 + d_poly_speaker_dist2, 
                  data = pred_d)
  post_sims <- fit |> as_draws_matrix()
  nsims <- nrow(post_sims)
  post_sims_beta <- post_sims[, seq_len(ncol(pred_d_mmat))]
  post_sims_names <- colnames(post_sims)
  expected_sims_mat <- pred_d_mmat %*% t(post_sims_beta)
  pred_d$Expected <- rowMeans(expected_sims_mat)
  intervals <- expected_sims_mat |> apply(1, shortestinterval)
  pred_d$Lower <- intervals[1,]
  pred_d$Upper <- intervals[2,]
  plot_d <- pred_d |>
    group_by(Location, Sound_Type, Std_Date) |>
    summarise(Expected = mean(Expected), Lower = mean(Lower),
              Upper = mean(Upper), .groups = "drop_last") |> 
    ungroup()
  plot_d |> ggplot(aes(x = Std_Date, colour = Sound_Type, fill = Sound_Type)) + 
  facet_grid(cols = vars(Location)) + 
  geom_ribbon(aes(ymin = Lower, ymax = Upper), alpha = 0.05, linetype = 2) + 
  geom_line(aes(y = Expected), linewidth = 1) +
  geom_jitter(data = current_data, aes(y = !!y_name), width = 0.1, height = 0.1, size = 1) + 
  labs(x = "Habituation relative to middle of study",
       y = yl, colour = "Sound Type", fill = "Sound Type") + 
    # scale_colour_viridis_d(option = "H") + scale_fill_viridis_d(option = "H") + 
  theme(axis.text.x = element_text(size = 6), legend.position = "bottom")
}

plot_HNR_model <- function(fit, current_data, yl, y_name) {
  y_name <- sym(y_name)
  sounds <- sort(unique(current_data$HNR))
  pred_d <- expand.grid(Location = sites, Std_Date = 0, 
                      Sex_Age = sort(unique(current_data$Sex_Age)), Std_grp_sz = 0, 
                      Std_Wind_speed = 0, 
                      d_poly_speaker_dist1 = d_poly_speaker_dist_pred[1],
                      d_poly_speaker_dist2 = d_poly_speaker_dist_pred[2],
                      HNR = sounds)
  pred_d_mmat <- model.matrix(~ Location * HNR * Std_Date + Sex_Age + Std_grp_sz + 
                  + Std_Wind_speed + d_poly_speaker_dist1 + d_poly_speaker_dist2, 
                  data = pred_d)
  post_sims <- fit |> as_draws_matrix()
  nsims <- nrow(post_sims)
  post_sims_beta <- post_sims[, seq_len(ncol(pred_d_mmat))]
  post_sims_names <- colnames(post_sims)
  expected_sims_mat <- pred_d_mmat %*% t(post_sims_beta)
  pred_d$Expected <- rowMeans(expected_sims_mat)
  intervals <- expected_sims_mat |> apply(1, shortestinterval)
  pred_d$Lower <- intervals[1,]
  pred_d$Upper <- intervals[2,]
  pred_d |> ggplot(aes(x = HNR, colour = Sex_Age, fill = Sex_Age)) + 
  facet_grid(cols = vars(Location)) + 
  geom_ribbon(aes(ymin = Lower, ymax = Upper), alpha = 0.05, linetype = 2) + 
  geom_line(aes(y = Expected), linewidth = 1) + 
    # scale_colour_viridis_d(option = "H") + scale_fill_viridis_d(option = "H") +
  geom_jitter(data = current_data, aes(y = !!y_name), width = 0.1, height = 0.1, size = 1) + 
  labs(x = "Standardised harmonic noise ratio of sound clip\nLeft is less harmonic (e.g. drone, vehicle), right is more harmonic (e.g. dove coo)",
       y = yl, colour = "Sex and Age", fill = "Sex and Age")
}
```

The plots below show the expected values (solid lines) and the 95% the credibility intervals for the average giraffe.

The raw data is added to this plot to evaluate the model fit.

```{r nonmatchedfit}
plot_model(fit_R$R_ST, d, "Reaction intensity", "Reaction")
plot_model_date(fit_R$R_ST, d, "Reaction intensity", "Reaction")
plot_HNR_model(fit_R$R_HNR, d, "Reaction intensity", "Reaction")
```

#### Contrasts

```{r}
sex_age_names <- d$Sex_Age |> unique() |> sort()
pvalfunc <- function(sims, target=0) { 2*min(mean(sims<target),mean(sims>target)) }
sims_summary_function <- function(sims) {
  interv <- shortestinterval(sims)
  c(Average = mean(sims), 
    Median = median(sims),
    Lower = interv[1],
    Upper = interv[2]
    )
}

Sex_Age_Compare <- function(fit) {
  post_sims <- fit |> as_draws_matrix()
  nsims <- nrow(post_sims)
  post_sims_names <- colnames(post_sims)

  sex_age_vars <- c(1, which(post_sims_names |> startsWith("Sex_Age")))
  compare_table <- seq(2, length(sex_age_vars)) |> lapply(\(B) {
    seq(1, B-1) |> lapply(\(A) {
      if (A > 1) {
        sims_diff <- post_sims[,sex_age_vars[A]] - post_sims[,sex_age_vars[B]]
      } else {
        sims_diff <- 0 - post_sims[,sex_age_vars[B]]
      }
      if (median(sims_diff) > 0) {
        res <- sims_diff |> sims_summary_function() |> t() |> as.data.frame()
        contr_desc <- paste(sex_age_names[A], '-', sex_age_names[B])
      } else {
        res <- (-sims_diff) |> sims_summary_function() |> t() |> as.data.frame()
        contr_desc <- paste(sex_age_names[B], '-', sex_age_names[A])
      }
      data.frame(Contrast = contr_desc,
                 res, 
                 p_value = sims_diff |> pvalfunc())
    }) |> bind_rows()
  }) |> bind_rows()
  compare_table$adj_p_val <- compare_table$p_value |> p.adjust()
  compare_table |> arrange(p_value) |> kable(digits = 3)
}

fit_R$R_ST |> Sex_Age_Compare()
```

```{r}
sound_contrasts <- function(fit, current_data) {
  sounds <- sort(unique(current_data$Sound_Type))
  pred_d <- expand.grid(Sex_Age = sort(unique(current_data$Sex_Age)), Location = sites, 
                        Std_Date = 0, Std_grp_sz = 0,
                        Std_Wind_speed = 0, 
                        d_poly_speaker_dist1 = d_poly_speaker_dist_pred[1],
                        d_poly_speaker_dist2 = d_poly_speaker_dist_pred[2],
                        Sound_Type = sounds)
  pred_d_mmat <- model.matrix(~ Location * Sound_Type * Std_Date + Sex_Age + Std_grp_sz + 
                  Std_Wind_speed + d_poly_speaker_dist1 + d_poly_speaker_dist2, 
                  data = pred_d)
  post_sims <- fit |> as_draws_matrix()
  nsims <- nrow(post_sims)
  post_sims_beta <- post_sims[, seq_len(ncol(pred_d_mmat))]
  post_sims_names <- colnames(post_sims)
  expected_sims_mat <- pred_d_mmat %*% t(post_sims_beta)
  sex_age_weights <- current_data |> group_by(Sex_Age) |> 
    summarise(Count = n()) |> mutate(Weight = Count/sum(Count))
  expected_sims_array <- expected_sims_mat |> array(c(nrow(sex_age_weights), 
                               nrow(expected_sims_mat)%/%nrow(sex_age_weights), 
                               ncol(expected_sims_mat)))
  expected_sims <- (expected_sims_array*sex_age_weights$Weight) |> apply(2:3, sum)
  exp_sims_info <- expand.grid(Location = sites, Sound_Type = sounds)
  compare_table <- sites |> lapply(\(site) {
    site_rows <- which(exp_sims_info$Location %in% site)
    seq(2, length(sounds)) |> lapply(\(B) {
      seq(1, B-1) |> lapply(\(A) {
        sims_diff <- expected_sims[site_rows[A],] - expected_sims[site_rows[B],]
        if (median(sims_diff) > 0) {
          res <- sims_diff |> sims_summary_function() |> t() |> as.data.frame()
          contr_desc <- paste(sounds[A], '-', sounds[B])
        } else {
          res <- (-sims_diff) |> sims_summary_function() |> t() |> as.data.frame()
          contr_desc <- paste(sounds[B], '-', sounds[A])
        }
        data.frame(
          Location = site,
          Contrast = contr_desc,
          res, 
          p_value = sims_diff |> pvalfunc()
        )
      }) |> bind_rows()
    }) |> bind_rows()
  }) |> bind_rows()
  compare_table$adj_p_val <- compare_table$p_value |> p.adjust()
  compare_table |> arrange(p_value) |> kable(digits = 3) |> print()
  compare_table_loc <- sounds |> lapply(\(sound) {
    sound_rows <- which(exp_sims_info$Sound_Type %in% sound)
    seq(2, length(sites)) |> lapply(\(B) {
      seq(1, B-1) |> lapply(\(A) {
        sims_diff <- expected_sims[sound_rows[A],] - expected_sims[sound_rows[B],]
        if (median(sims_diff) > 0) {
          res <- sims_diff |> sims_summary_function() |> t() |> as.data.frame()
          contr_desc <- paste(sites[A], '-', sites[B])
        } else {
          res <- (-sims_diff) |> sims_summary_function() |> t() |> as.data.frame()
          contr_desc <- paste(sites[B], '-', sites[A])
        }
        data.frame(
          Sound_Type = sound,
          Contrast = contr_desc,
          res, 
          p_value = sims_diff |> pvalfunc()
        )
      }) |> bind_rows()
    }) |> bind_rows()
  }) |> bind_rows()
  compare_table_loc$adj_p_val <- compare_table_loc$p_value |> p.adjust()
  cat("\n\n")
  compare_table_loc |> arrange(p_value) |> kable(digits = 3) |> print()
  list(Within_Location = compare_table, Between_Locations = compare_table_loc) |> invisible()
}
```

```{r, results='asis'}
fit_R$R_ST |> sound_contrasts(d)
```

And for the HNR model:

```{r}
fit_R$R_HNR |> Sex_Age_Compare()
```


#### Model comparison

Since the models here have the same outcome but different explanatory variable construction, we can compare the models to determine which explanatory variable better matches the data generating process.

```{r}
#| warning: false
if (!file.exists("fit_R_comp_rev.rds")) {
  fits <- list(Sound_Type_Model = fit_R$R_ST, HNR_Model = fit_R$R_HNR)
  fits_loo <- fits |> lapply(loo)
  loo_c <- fits_loo |> loo_compare()
  loo_c |> saveRDS("fit_R_comp_rev.rds")
} else {
  loo_c <- readRDS("fit_R_comp_rev.rds")
}
loo_c |> kable(digits = 3)
```

The HNR model is more parsimonious and more likely to resemble the data generating process (actual giraffe behavioural processes).

### Including time in the reactions

Here the reaction intensity score is multiplied by the time spent in that specific reaction. Additionally, the reaction length can be considered an outcome on its own.

```{r}
if (!file.exists("fit_T_rev.rds")) {
  fit_T <- list(
  RbyT_ST = stan_lmer(Reaction_with_time ~ Location * Sound_Type * Std_Date + Sex_Age + Std_grp_sz + 
                  d_poly_speaker_dist + Std_Wind_speed + 
                  (1|ID) + (1|Video_Number) + (1|Sound_Variation), 
                  data = d, chains = mycores, iter = 4000),
  RbyT_HNR = stan_lmer(Reaction_with_time ~ Location * HNR * Std_Date + Sex_Age + Std_grp_sz + 
                  d_poly_speaker_dist + Std_Wind_speed + 
                  (1|ID) + (1|Video_Number), 
                  data = d, chains = mycores, iter = 4000),
  T_ST = stan_lmer(Reaction_length ~ Location * Sound_Type * Std_Date + Sex_Age + Std_grp_sz + 
                  d_poly_speaker_dist + Std_Wind_speed + 
                  (1|ID) + (1|Video_Number) + (1|Sound_Variation), 
                  data = d, chains = mycores, iter = 4000),
  T_HNR = stan_lmer(Reaction_length ~ Location * HNR * Std_Date + Sex_Age + Std_grp_sz + 
                  d_poly_speaker_dist + Std_Wind_speed + 
                  (1|ID) + (1|Video_Number), 
                  data = d, chains = mycores, iter = 4000)
  )
  fit_T |> saveRDS("fit_T_rev.rds")
} else {
  fit_T <- readRDS("fit_T_rev.rds")
}
```

#### Intensity by duration

First we consider the results with sound type

```{r nonmatchedfit_withduration_all}
#| fig-height: 8
#| out-height: "8in"
#| fig-width: 5
#| out-width: "5in"
# fit_T$RbyT_ST |> plot()
fit_T$RbyT_ST |> model_summary()
```

The results are similar, except that wind speed is no longer significant.

```{r nonmatchedfit_withduration_ST, results='asis'}
plot_model(fit_T$RbyT_ST, d, "Reaction intensity times duration", "Reaction_with_time")
fit_T$RbyT_ST |> Sex_Age_Compare()
fit_T$RbyT_ST |> sound_contrasts(d)
```

Then the HNR results:

```{r nonmatchedfit_withduration_HNR}
plot_HNR_model(fit_T$RbyT_HNR, d, "Reaction intensity times duration", "Reaction_with_time")
fit_T$RbyT_HNR |> Sex_Age_Compare()
fit_T$RbyT_ST |> model_summary()
```

#### Length of reaction on its own

First we consider the results with sound type

```{r nonmatchedfit_duration_all}
#| fig-height: 8
#| out-height: "8in"
#| fig-width: 5
#| out-width: "5in"
# fit_T$T_ST |> plot()
fit_T$T_ST |> model_summary()
```

Very few effects are statistically significant here..

```{r nonmatchedfit_duration_ST, results='asis'}
plot_model(fit_T$T_ST, d, "Reaction duration", "Reaction_length")
fit_T$T_ST |> Sex_Age_Compare()
fit_T$T_ST |> sound_contrasts(d)
```

Subadult males seem to have had longer duration reactions, but this could be a data anomaly.

Then the HNR results:

```{r nonmatchedfit_duration_HNR}
plot_HNR_model(fit_T$T_HNR, d, "Reaction duration", "Reaction_length")
fit_T$T_HNR |> Sex_Age_Compare()
fit_T$T_HNR |> model_summary()
```

# Mahalanobis matching

As an alternative to the above regression analysis, an observation matching technique can be employed.

The goal with matching is to approximate the controlled trial ideal more closely in a setting that is not fully randomised. In a controlled trial observations are randomly assigned to groups and it is then assumed that the only systematic difference between the groups is the treatment or intervention. 

In this study the controlled trial situation is very nearly replicated already via random selection of sounds to play, but it is not a perfect experiment. It is rather more like a pseudo-controlled trial. 

The idea of matching is to find observations that closely match each other in every way except for the effect of interest, and then summarise the differences between those pairs of observations. 

Here we can take each observation of a sound that is not a dove sound and find the closest alternative observation that is a dove sound, then subtract the reactions. Summarising the differences can yield new insights and validate the previous findings.

**The matching will be done using strict matching where only observations from the same animal are considered as possible matches** With strict matching within animal the other properties of the measurement, namely speaker distance, group size, wind speed, and date, may differ between the dove sound and the artificial sound.

```{r}
r_dove <- which(d$Sound_Type %in% "Dove")
d_dove <- d[r_dove, ]
strict <- d[-r_dove, ]
n_other <- nrow(strict)

dove_reactions <- seq_len(n_other) |> sapply(\(i) {
  di <- strict[i,]
  dove_first <- NA_integer_
  date_dif <- duration <- reaction_with_time <- reaction <- NA_real_
  d_options <- d_dove |> filter(ID %in% di$ID)
  if (nrow(d_options) > 1) {
    dif_mat <- cbind(
      d_options$Std_grp_sz - di$Std_grp_sz |> c(),
      d_options$Std_Date - di$Std_Date |> c(),
      d_options$Std_Speaker_dist - di$Std_Speaker_dist |> c(), 
      d_options$Std_Wind_speed - di$Std_Wind_speed |> c()
    )
    mahal <- tryCatch({
      cov_mat <- cov(dif_mat)
      cov_mat[2,] <- cov_mat[2,] * 0.1
      cov_mat[,2] <- cov_mat[,2] * 0.1
      dif_mat |> mahalanobis(rep(0, ncol(dif_mat)), )
    }, error = \(e) {
      (dif_mat[,2] |> c())^2
    })
    reaction <- d_options$Reaction[which.min(mahal)]
    reaction_with_time <- d_options$Reaction_with_time[which.min(mahal)]
    duration <- d_options$Reaction_length[which.min(mahal)]
    date_dif <- dif_mat[which.min(mahal),2]
    dove_first <- date_dif < 0
  } else {
    if (nrow(d_options) > 0) {
      reaction <- d_options$Reaction |> c()
      reaction_with_time <- d_options$Reaction_with_time |> c()
      duration <- d_options$Reaction_length |> c()
      date_dif <- d_options$Std_Date - di$Std_Date
      dove_first <- date_dif < 0
    }
  }
  c(reaction, reaction_with_time, duration, dove_first, date_dif)
})
strict$dove_reactions <- dove_reactions[1,]
strict$dove_reactions_with_time <- dove_reactions[2,]
strict$dove_duration <- dove_reactions[3,]
strict$Dove_First <- dove_reactions[4,]
strict$Date_dif <- dove_reactions[5,]
strict$Reaction_Difference <- strict$Reaction - strict$dove_reactions
strict$Reaction_Difference_with_time <- strict$Reaction_with_time - strict$dove_reactions_with_time
strict$Difference_of_time <- strict$Reaction_length - strict$dove_duration
strict <- strict[!is.na(strict$Reaction_Difference), ]
```

```{r matcheddata}
strict |> ggplot(aes(x = Std_Date, y = Reaction_Difference, 
                      colour = Sound_Type, shape = Sex_Age)) + 
  geom_jitter(width = 0.1, height = 0.1) + theme_bw() + 
  facet_wrap(~Location) + 
  geom_hline(yintercept = 0, linetype = 2) + 
      # scale_colour_viridis_d(option = "H") + 
  labs(x = "Standardised date relative to middle of study",
       y = "Reaction relative to matched dove sound", 
       colour = "Sound Type", shape = "Age and Sex")
strict |> ggplot(aes(x = Std_Date, y = Reaction_Difference_with_time, 
                      colour = Sound_Type, shape = Sex_Age)) + 
  geom_jitter(width = 0.1, height = 0.1) + theme_bw() + 
  facet_wrap(~Location) + 
  geom_hline(yintercept = 0, linetype = 2) + 
      # scale_colour_viridis_d(option = "H") + 
  labs(x = "Standardised date relative to middle of study",
       y = "Reaction relative to matched dove sound times duration", 
       colour = "Sound Type", shape = "Age and Sex")
strict |> ggplot(aes(x = Std_Date, y = Difference_of_time, 
                      colour = Sound_Type, shape = Sex_Age)) + 
  geom_jitter(width = 0.1, height = 0.1) + theme_bw() + 
  facet_wrap(~Location) + 
  geom_hline(yintercept = 0, linetype = 2) + 
      # scale_colour_viridis_d(option = "H") + 
  labs(x = "Standardised date relative to middle of study",
       y = "Duration of reaction relative to matched dove sound", 
       colour = "Sound Type", shape = "Age and Sex")
```

#### Date differences

We look at the differences in dates between the artificial and matched dove sounds. These should ideally be small.

```{r datediffcheck}
strict_unscale <- strict |> left_join(std_stats, by = c("Location", "Sound_Type"))
strict_unscale$Date_Difference <- strict_unscale$Date_dif * strict_unscale$SD * 365
strict_unscale |> ggplot(aes(x = Date_Difference)) + 
  geom_histogram(bins = 50, colour = "purple", fill = "darkblue") + 
  labs(x = "Date difference (days)", y = "Count of bin")
more_than_a_week_apart <- mean(abs(strict_unscale$Date_Difference) >= 7)
balance <- mean(strict_unscale$Date_Difference >= 0)
```

The proportion of observations matched that are more than a week apart is `r round(more_than_a_week_apart, 2)` and `r round(balance, 2)` of observations are dove-first.

The result is that the experiment is not really balanced, opening it up to factors being conflated.


```{r, include=FALSE, eval=FALSE}
strict_unscale |> filter(ID %in% "Bob") |> 
  select(Date_Difference, Date, Sound_Type) |> 
  kable()
```

## Regression on matched data

We will now implement a regression on the matched data. First without considering duration and then including it.

```{r}
d_poly_speaker_dist <- poly(strict$Std_Speaker_dist, degree = 2)
d_poly_speaker_dist_pred <- predict(d_poly_speaker_dist, newdata = 0)

if (!file.exists("matched_fits_rev.rds")) {
  matched_fits <- list(
    R_ST = stan_lmer(Reaction_Difference ~ Location * Sound_Type * Std_Date + Sex_Age + 
                       Std_grp_sz + d_poly_speaker_dist + Std_Wind_speed + 
                  (1|ID) + (1|Video_Number) + (1|Sound_Variation), 
                       data = strict, chains = mycores, iter = 4000),
    R_HNR = stan_lmer(Reaction_Difference ~ Location * HNR * Std_Date + Sex_Age + 
                        Std_grp_sz + d_poly_speaker_dist + Std_Wind_speed + 
                  (1|ID) + (1|Video_Number), 
                        data = strict, chains = mycores, iter = 4000),
    RbyT_ST = stan_lmer(Reaction_Difference_with_time ~ Location * Sound_Type * Std_Date + 
                          Sex_Age + Std_grp_sz + d_poly_speaker_dist + Std_Wind_speed + 
                  (1|ID) + (1|Video_Number) + (1|Sound_Variation), 
                          data = strict, chains = mycores, iter = 4000),
    RbyT_HNR = stan_lmer(Reaction_Difference_with_time ~ Location * HNR * Std_Date + Sex_Age
                          + Std_grp_sz + d_poly_speaker_dist + Std_Wind_speed + 
                  (1|ID) + (1|Video_Number), 
                          data = strict, chains = mycores, iter = 4000),
    T_ST = stan_lmer(Difference_of_time ~ Location * Sound_Type * Std_Date + Sex_Age + 
                       Std_grp_sz + d_poly_speaker_dist + Std_Wind_speed + 
                  (1|ID) + (1|Video_Number) + (1|Sound_Variation), 
                       data = strict, chains = mycores, iter = 4000),
    T_HNR = stan_lmer(Difference_of_time ~ Location * HNR * Std_Date + Sex_Age + 
                        Std_grp_sz + d_poly_speaker_dist + Std_Wind_speed + 
                  (1|ID) + (1|Video_Number), 
                        data = strict, chains = mycores, iter = 4000)   
  )
  matched_fits |> saveRDS("matched_fits_rev.rds")
} else {
  matched_fits <- readRDS("matched_fits_rev.rds")
}
```

```{r}
# matched_fits$R_ST |> summary(digits = 3)
matched_fits$R_ST |> model_summary()
```

```{r matchedfit_all}
#| fig-height: 8
#| out-height: "8in"
#| fig-width: 5
#| out-width: "5in"
# cat('\nSound Type:\n')
# matched_fits$R_ST |> plot()
cat('\nHNR:\n')
# matched_fits$R_HNR |> plot()
matched_fits$R_HNR |> model_summary()
```

The HNR is statistically significant at Amanzi only, in the expected direction.

```{r matchedfit_R, results='asis'}
matched_fits$R_ST |> plot_model(strict, "Reaction intensity relative to dove sound", 
                                "Reaction_Difference")
pred_d_export |> select(Location, Sound_Type, Expected, Lower, Upper, pval) |>
  group_by(Location, Sound_Type) |> 
  summarise(Expected = mean(Expected), Lower = mean(Lower), Upper = mean(Upper), 
            pval = exp(mean(log(pval))), .groups = "drop_last") |> 
  arrange(Location) |> kable(digits = 3) |> print()
pred_d_export |> select(Location, Sound_Type, Sex_Age, Expected, Lower, Upper, pval) |> 
  arrange(Location) |> kable(digits = 3) |> print()
matched_fits$R_ST |> Sex_Age_Compare()
matched_fits$R_ST |> sound_contrasts(strict)
matched_fits$R_HNR |> plot_HNR_model(strict, "Reaction intensity relative to dove sound", 
                                     "Reaction_Difference")
matched_fits$R_HNR |> Sex_Age_Compare()
```


### Model comparison

Since the models here have the same outcome but different explanatory variable construction, we can compare the models to determine which explanatory variable better matches the data generating process.

```{r}
#| warning: false
if (!file.exists("matched_R_comp_rev.rds")) {
  fits <- list(Sound_Type_Model = matched_fits$R_ST, HNR_Model = matched_fits$R_HNR)
  fits_loo <- fits |> lapply(loo)
  loo_c_match <- fits_loo |> loo_compare()
  loo_c_match |> saveRDS("matched_R_comp_rev.rds")
} else {
  loo_c_match <- readRDS("matched_R_comp_rev.rds")
}
loo_c_match |> kable(digits = 3)
```

The HNR model is more parsimonious.

### Intensity by duration


```{r matchedfit_RbyT, results='asis'}
matched_fits$RbyT_ST |> plot_model(strict, "Reaction intensity times duration relative to dove sound", "Reaction_Difference_with_time")
matched_fits$RbyT_ST |> Sex_Age_Compare()
matched_fits$RbyT_ST |> sound_contrasts(strict)
matched_fits$RbyT_ST |> model_summary()
cat("\n\n**Now the HNR results**\n\n")
matched_fits$RbyT_HNR |> plot_HNR_model(strict, "Reaction intensity times duration relative to dove sound", "Reaction_Difference_with_time")
matched_fits$RbyT_HNR |> Sex_Age_Compare()
matched_fits$RbyT_HNR |> model_summary()

```

### Duration alone


```{r matchedfit_T, results='asis'}
matched_fits$T_ST |> plot_model(strict, "Reaction duration relative to dove sound", "Difference_of_time")
matched_fits$T_ST |> Sex_Age_Compare()
matched_fits$T_ST |> sound_contrasts(strict)
matched_fits$T_ST |> model_summary()
cat("\n\n**Now the HNR results**\n\n")
matched_fits$T_HNR |> plot_HNR_model(strict, "Reaction duration relative to dove sound", "Difference_of_time")
matched_fits$T_HNR |> Sex_Age_Compare()
matched_fits$T_HNR |> model_summary()
```


### Conclusions from regression on matched data

**The key results are that drones, vehicles, and talking are more disruptive than doves, in that order, at Amanzi.** However, the effects of all three disruptions are much less intense at Naval Hill and Weltevreden. At Naval Hill the giraffes seem habituated to talking and vehicles. Weltevreden had the greatest variation in reactions, with the average reactions to artificial sounds barely more intense than with respect to dove sounds, and not significantly different from each other.

Big bulls had the least intense reactions, followed by adult males. The strongest reactions were from sub-adult males and adult females.

Speaker distance was observed as significant, with closer sounds eliciting stronger reactions. Other factors that were measured were not statistically significant, but controlled for regardless. In short, we observed no animal effect that is not already explained by the other factors, that group size did not show an influence, and that the wind speed only slightly interfered with the sound travel (marginal).


---

# Referencing the software

In case it is useful, I give the referencing guides from the software itself.

## R

```{r}
#| results: asis
citation()
cat('\n\n---\n\n## rstanarm\n\n')
citation("rstanarm")
```
