# Supplementary material for: Ecological Exposure History Shapes Giraffe Vigilance Responses to Anthropogenic Noise: A Multisite Playback Experiment
Source: Ecol Evol. 2025 Dec 17;15(12):e72763. doi: 10.1002/ece3.72763 (PMC12711595; doi:10.1002/ece3.72763)
Supplement: Supplementary file 1 — Appendix S1: ece372763‐sup‐0001‐AppendixS1.zip. [file ECE3-15-e72763-s001.zip › ece372763-sup-0002-AppendixS2.xlsx]

## Sheet: Source data
Video_Number	Location	Date	Time_At_Start	Habituation_Period	Sound_Type	Sound_Variation	Stimuli_Order	ID	Sex	Age	Group_Size	Speaker_Distance	SpkDstFlag	Wind_Speed	Wind_Direction	Temperature	Speaker_Lat	Speaker_Long	Observer_Lat	Observer_Long	Giraffe_Lat	Giraffe_Long	State1	Intensity1	Time1	State2	Intensity2	Time2	State3	Intensity3	Time3	Video_length	Int_increase1	Reaction_time1	Int_increase2	Reaction_time2	Ratio1	Ratio2	Reaction	Reaction_length	Reaction_with_time
MAH00749	WGL	24/06/2023	0.441667	0.295833	Dove	Dove3	1	Droopy	F	Adult	1	80	0	3.7	330	17.7	-28.9565	26.3726	-28.9562	26.3726	-28.9568	26.3734	Chewing ruminating; Head 90; Neck 135	0	56	Head 90; Neck 135; Walk towards observer while ruminating	8	7	Chewing ruminating; Head 90; Neck 135	0	118	180	8	56	0	63	0	0	0	0	0
MAH00749	WGL	24/06/2023	0.446528	0.270833	Vehicle	Vehicle7	2	Droopy	F	Adult	1	80	0	3.7	330	17.7	-28.9565	26.3726	-28.9562	26.3726	-28.9568	26.3734	Chewing ruminating; Head 90; Neck 135	0	180		0	179		0	179	179	0	180	0	359	0	0	0	0	0
MAH00751	FGR	24/06/2023	0.505556	0.173611	Dove	Dove3	2	Kariba	F	Adult	4	35	0	3.6	360	21	-29.0973	26.2358	-29.0974	26.2357	-29.097	26.2354	Level 3 feeding	0	181		0	180		0	180	180	0	181	0	361	0	0	0	0	0
MAH00751	FGR	24/06/2023	0.502083	0.242361	Vehicle	Vehicle7	1	Kariba	F	Adult	4	35	0	3.6	360	21	-29.0973	26.2358	-29.0974	26.2357	-29.097	26.2354	Level 5 feeding	0	181		0	180		0	180	180	0	181	0	361	0	0	0	0	0
MAH00752	FGR	26/06/2023	0.439583	0.288889	Dove	Dove6	2	Kariba	F	Adult	3	35	0	1.4	80	13.5	-29.0972	26.2398	-29.0972	26.2395	-29.097	26.2396	Chewing ruminating; Head 90; Neck 135	0	31	Head 90; Head to observer while ruminating; Neck 135; One ear	1	10	Head 90; Head to observer while ruminating; Neck 135	0	33	180	1	31	0	41	5.6028e-09	0	5.6028e-09	10	5.6028e-08
MAH00752	FGR	26/06/2023	0.439583	0.288889	Dove	Dove6	2	Zuri	F	SubAdult	3	35	0	1.4	80	13.5	-29.0972	26.2398	-29.0972	26.2395	-29.0971	26.2399	Head 90; Head to observer while ruminating; Neck 135	0	37	Head 90; Head moves towards other giraffes while ruminating; Neck 135	5	41	Head 90; Head to observer while ruminating; Neck 135	0	75	180	5	37	0	78	6.944e-11	0	6.944e-11	41	2.84704e-09
MAH00752	FGR	26/06/2023	0.436111	0.229167	Talking	Talking3	1	Kariba	F	Adult	3	35	0	1.4	80	13.5	-29.0972	26.2398	-29.0972	26.2396	-29.097	26.2396	Head 90; Head to observer while ruminating; Neck 135	0	2	Head 90; Head to observer while ruminating; Neck 135; One ear	1	2	Head 90; Head moves towards other giraffes while ruminating; Neck 135	5	2	180	1	2	5	4	0.999955	4.99832	4.99832	2	9.99665
MAH00752	FGR	26/06/2023	0.436111	0.229167	Talking	Talking3	1	Zuri	F	SubAdult	3	35	0	1.4	80	13.5	-29.0972	26.2398	-29.0972	26.2396	-29.0971	26.2399	Chewing ruminating; Head 90; Neck 135	0	25	Head 90; Head to speaker while ruminating; Neck 135	5	10	Head 90; Head to observer while ruminating; Neck 135	0	16	180	5	25	0	35	1.13016e-05	0	1.13016e-05	10	0.000113016
MAH00767	FGR	28/06/2023	0.443056	0.221528	Dove	Dove8	1	Kariba	F	Adult	2	30	0	5.6	40	11.9	-29.0988	26.2345	-29.0989	26.2347	-29.099	26.235	Head 90; Head to observer while ruminating; Neck 135	0	151	Head 90; Neck 135; Walk away from speaker while ruminating	9	11	Chewing ruminating; Head 90; Neck 135	0	19	180	9	151	0	162	0	0	0	0	0
MAH00767	FGR	28/06/2023	0.443056	0.221528	Dove	Dove8	1	Zuri	F	SubAdult	2	30	0	5.6	40	11.9	-29.0988	26.2345	-29.0989	26.2347	-29.0992	26.2348	Level 3 feeding	0	77	Head 90; Head to speaker while ruminating; Neck 135	5	14	Head 90; Head to observer while ruminating; Neck 135	0	90	180	5	77	0	91	0	0	0	0	0
MAH00767	FGR	28/06/2023	0.446528	0.305556	Drone	Drone3	2	Kariba	F	Adult	2	30	0	5.6	40	11.9	-29.0988	26.2345	-29.0989	26.2347	-29.099	26.235	Out of sight	0	7	Head 90; Head to speaker while ruminating; Neck high 180	5	72	Chewing ruminating; Head 90; Neck high 180	0	14	180	5	7	0	79	4.96654	0	4.96654	72	357.591
MAH00767	FGR	28/06/2023	0.446528	0.305556	Drone	Drone3	2	Zuri	F	SubAdult	2	30	0	5.6	40	11.9	-29.0988	26.2345	-29.0989	26.2347	-29.0992	26.2348	Head 90; Head to observer while ruminating; Neck medium 90	0	2	Head 90; Head to observer while ruminating; Neck medium 90; Two ears	2	2	Head 90; Head to speaker while ruminating; Neck high 180; Two ears moves	5	10	180	2	2	5	4	1.99991	4.99832	4.99832	24	119.96
MAH00794	WGL	30/06/2023	0.420139	0.280556	Talking	Talking3	1	Auston	M	Adult	8	90	0	1.3	100	7.9	-28.9582	26.3665	-28.9582	26.3664	-28.9585	26.3672	Level 2 feeding	0	169	Head 90; Head moves to observer; Neck high 180	6	11	Head 90; Head to observer while ruminating; Neck high 180	0	1	180	6	169	0	180	0	0	0	0	0
MAH00794	WGL	30/06/2023	0.420139	0.280556	Talking	Talking3	1	Morgan	M	Adult	8	90	0	1.3	100	7.9	-28.9582	26.3665	-28.9582	26.3664	-28.9585	26.3672	Head 90; Head to observer while ruminating; Neck 135	0	8	Head 90; Neck 135; Walks towards other giraffes while ruminating	9	2	Chewing ruminating; Head 90; Neck 135	0	1	180	9	8	0	10	8.83812	0	8.83812	2	17.6762
MAH00794	WGL	30/06/2023	0.420139	0.280556	Talking	Talking3	1	Nicole	F	SubAdult	8	90	0	1.3	100	7.9	-28.9582	26.3665	-28.9582	26.3664	-28.9585	26.3672	Level 2 feeding	0	16	Head 90; Neck 135; Scanning	4	7	Level 2 feeding	0	85	180	4	16	0	23	0.0719448	0	0.0719448	7	0.503614
MAH00795	WGL	30/06/2023	0.474306	0.224306	Dove	Dove7	2	Auston	M	Adult	8	45	0	2.2	120	9.2	-28.956	26.3713	-28.956	26.3714	-28.9566	26.3709	Head 90; Head to observer while ruminating; Neck 135	0	5	Head 90; Neck 135; Walk away from speaker while ruminating	9	11	Chewing ruminating; Head 90; Neck 135	0	165	180	9	5	0	16	8.9918	0	8.9918	11	98.9098
MAH00795	WGL	30/06/2023	0.474306	0.224306	Dove	Dove7	2	Elizabeth	F	Adult	8	45	0	2.2	120	9.2	-28.956	26.3713	-28.956	26.3714	-28.9565	26.3708	Head 90; Head to observer while ruminating; Neck 135	0	181		0	180		0	180	180	0	181	0	361	0	0	0	0	0
MAH00795	WGL	30/06/2023	0.474306	0.224306	Dove	Dove7	2	Morgan	M	Adult	8	45	0	2.2	120	9.2	-28.956	26.3713	-28.956	26.3714	-28.9566	26.3709	Chewing ruminating; Head 90; Neck 135	0	181		0	180		0	180	180	0	181	0	361	0	0	0	0	0
MAH00825	WGL	03/07/2023	0.472222	0.267361	Vehicle	Vehicle5	1	Nicole	F	SubAdult	5	70	0	1.2	160	19.7	-28.9549	26.3724	-28.955	26.3723	-28.9544	26.3719	Chewing ruminating; Head 90; Neck 135	0	3	Chewing ruminating; Head 90; Neck 135; Two ears	2	15	Chewing ruminating; Head 90; Neck 135	0	163	180	2	3	0	18	1.99975	0	1.99975	15	29.9963
MAH00825	WGL	03/07/2023	0.472222	0.267361	Vehicle	Vehicle5	1	Tessa	F	SubAdult	5	70	0	1.2	160	19.7	-28.9549	26.3724	-28.955	26.3723	-28.9544	26.3719	Chewing ruminating; Head 90; Neck 135	0	107	Head 90; Head to speaker while ruminating; Neck 135	5	1	Head 90; Neck medium 90	0	3	180	5	107	0	108	0	0	0	0	0
MAH00830	FGR	03/07/2023	0.552083	0.2125	Dove	Dove5	1	Kariba	F	Adult	4	60	0	2.2	10	20.9	-29.101	26.2367	-29.1009	26.2368	-29.1008	26.2363	Chewing ruminating; Head 90; Neck 135	0	181		0	180		0	180	180	0	181	0	361	0	0	0	0	0
MAH00830	FGR	03/07/2023	0.556944	0.195833	Vehicle	Vehicle5	2	Zuri	F	SubAdult	4	60	0	2.2	10	20.9	-29.101	26.2367	-29.1009	26.2368	-29.1007	26.2369	Out of sight	0	12	Head 90; Head moves toward speaker; Neck 135	6	9	Head 90; Neck 135; Scanning	4	12	180	6	12	4	21	3	0.000493578	3	21	63
MAH0835	WGL	05/07/2023	0.572917	0.335417	Dove	Dove4	2	Auston	M	Adult	4	45	0	2.6	270	21.8	-28.953	26.3812	-28.953	26.3815	-28.9523	26.3815	Chewing ruminating; Head 90; Neck 135	0	30	Chewing ruminating; Head 90; Neck 135; One ear	1	25	Chewing ruminating; Head 90; Neck 135	0	125	179	1	30	0	55	1.523e-08	0	1.523e-08	25	3.80749e-07
MAH0835	WGL	05/07/2023	0.572917	0.335417	Dove	Dove4	2	Droopy	F	Adult	4	45	0	2.6	270	21.8	-28.953	26.3812	-28.953	26.3815	-28.9526	26.3813	Out of sight	0	72	Head 90; Neck medium 90; Walks towards other giraffes while ruminating	9	2	Chewing ruminating; Head 90; Neck 135	0	106	179	9	72	0	74	0	0	0	0	0
MAH0835	WGL	05/07/2023	0.572917	0.335417	Dove	Dove4	2	Taylor	F	Adult	4	45	0	2.6	270	21.8	-28.953	26.3812	-28.953	26.3815	-28.9526	26.3813	Chewing ruminating; Head 90; Neck 135	0	39	Head 90; Head to speaker while ruminating; Neck 135	5	3	Head 90; Head to observer while ruminating; Neck 135	0	74	179	5	39	0	42	9.39804e-12	0	9.39804e-12	3	2.81941e-11
MAH0835	WGL	05/07/2023	0.565972	0.204861	Drone	Drone6	1	Auston	M	Adult	4	45	0	2.6	270	21.8	-28.953	26.3812	-28.953	26.3815	-28.9523	26.3815	Chewing ruminating; Head 90; Neck 135	0	39	Head 90; Head to speaker while ruminating; Neck 135	5	5	Head 90; Head to observer while ruminating; Neck 135	0	137	180	5	39	0	44	9.39804e-12	0	9.39804e-12	5	4.69902e-11
MAH00845	FGR	07/07/2023	0.531944	0.0458333	Dove	Dove4	2	Kariba	F	Adult	4	45	0	5.3	350	20.2	-29.1027	26.232	-29.1027	26.2322	-29.1028	26.2324	Level 4 feeding	0	181		0	180		0	180	180	0	181	0	361	0	0	0	0	0
MAH00848	WGL	09/07/2023	0.410417	0.223611	Dove	Dove1	1	Droopy	F	Adult	7	100	0	3	220	7.1	-28.9523	26.3851	-28.9522	26.3853	-28.9521	26.384	Level 2 feeding	0	113	Head 90; Neck 135; Scanning	4	5	Head 90; Neck 135; Walk towards trees to browse	0	33	180	4	113	0	118	0	0	0	0	0
MAH00848	WGL	09/07/2023	0.410417	0.223611	Dove	Dove1	1	Morgan	M	Adult	7	100	0	3	220	7.1	-28.9523	26.3851	-28.9522	26.3853	-28.9417	26.3841	Level 5 feeding	0	181		0	180		0	180	180	0	181	0	361	0	0	0	0	0
MAH00848	WGL	09/07/2023	0.413889	0.291667	Talking	Talking5	2	Auston	M	Adult	7	100	0	3	220	7.1	-28.9523	26.3851	-28.9522	26.3853	-28.9517	26.3841	Level 3 feeding	0	146	Head 90; Head moves towards other giraffes while ruminating; Neck 135	5	2	Chewing ruminating; Head 90; Neck high 180	0	33	180	5	146	0	148	0	0	0	0	0
MAH00848	WGL	09/07/2023	0.413889	0.291667	Talking	Talking5	2	Droopy	F	Adult	7	100	0	3	220	7.1	-28.9523	26.3851	-28.9522	26.3853	-28.9521	26.384	Level 5 feeding	0	181		0	180		0	180	180	0	181	0	361	0	0	0	0	0
MAH00848	WGL	09/07/2023	0.413889	0.291667	Talking	Talking5	2	Mitch	M	Adult	7	100	0	3	220	7.1	-28.9523	26.3851	-28.9522	26.3853	-28.9517	26.3841	Level 4 feeding	0	137	Head 90; Neck 135; Scanning	4	3	Head 90; Neck 135; Walks away from the speaker	9	13	180	4	137	9	140	0	0	0	0	0
MAH00848	WGL	09/07/2023	0.413889	0.291667	Talking	Talking5	2	Morgan	M	Adult	7	100	0	3	220	7.1	-28.9523	26.3851	-28.9522	26.3853	-28.9517	26.3841	Level 5 feeding	0	181		0	180		0	180	180	0	181	0	361	0	0	0	0	0
MAH00888	FGR	13/07/2023	0.399306	0.303472	Dove	Dove3	2	Bullpard	M	BigBull	4	75	0	0	0	7.5	-29.0975	26.236	-29.0973	26.236	-29.0972	26.2367	Chewing ruminating; Head 90; Neck medium 90	0	74	Head 90; Neck medium 90; Walks to other giraffes	11	50	Head 90; Neck low 45	0	8	180	11	74	0	124	0	0	0	0	0
MAH00888	FGR	13/07/2023	0.399306	0.303472	Dove	Dove3	2	John	M	Adult	4	75	0	0	0	7.5	-29.0975	26.236	-29.0973	26.236	-29.0975	26.2368	Chewing ruminating; Head 90; Neck 135	0	181		0	180		0	180	180	0	181	0	361	0	0	0	0	0
MAH00888	FGR	13/07/2023	0.399306	0.303472	Dove	Dove3	2	Kariba	F	Adult	4	75	0	0	0	7.5	-29.0975	26.236	-29.0973	26.236	-29.0975	26.2368	Level 1 feeding	0	96	Body turns to other giraffes; Chewing ruminating; Head 90; Neck 135	7	2	Chewing ruminating; Head 90; Neck 135	0	83	180	7	96	0	98	0	0	0	0	0
MAH00888	FGR	13/07/2023	0.399306	0.303472	Dove	Dove3	2	Zuri	F	SubAdult	4	75	0	0	0	7.5	-29.0975	26.236	-29.0973	26.236	-29.0972	26.2367	Chewing ruminating; Head 90; Neck 135	0	2	Head 90; Neck 135; Scanning	4	13	Chewing ruminating; Head 90; Neck 135	0	166	180	4	2	0	15	3.99982	0	3.99982	13	51.9976
MAH00888	FGR	13/07/2023	0.394444	0.270139	Vehicle	Vehicle2	1	Bullpard	M	BigBull	4	75	0	0	0	7.5	-29.0975	26.236	-29.0973	26.236	-29.0972	26.2367	Chewing ruminating; Head 90; Neck low 45	0	181		0	180		0	180	180	0	181	0	361	0	0	0	0	0
MAH00888	FGR	13/07/2023	0.394444	0.270139	Vehicle	Vehicle2	1	John	M	Adult	4	75	0	0	0	7.5	-29.0975	26.236	-29.0973	26.236	-29.0975	26.2368	Chewing ruminating; Head 90; Neck 135	0	181		0	180		0	180	180	0	181	0	361	0	0	0	0	0
MAH00888	FGR	13/07/2023	0.394444	0.270139	Vehicle	Vehicle2	1	Kariba	F	Adult	4	75	0	0	0	7.5	-29.0975	26.236	-29.0973	26.236	-29.0975	26.2368	Chewing ruminating; Head 90; Neck medium 90	0	70	Head 90; Neck medium 90; Walk away from speaker while ruminating	9	3	Head 90; Neck medium 90; Walk towards trees to browse	0	66	180	9	70	0	73	0	0	0	0	0
MAH00888	FGR	13/07/2023	0.394444	0.270139	Vehicle	Vehicle2	1	Zuri	F	SubAdult	4	75	0	0	0	7.5	-29.0975	26.236	-29.0973	26.236	-29.0972	26.2367	Level 1 feeding	0	100	Body turns to other giraffes; Chewing ruminating; Head 90; Neck medium 90	7	12	Chewing ruminating; Head 90; Neck medium 90; Walks to other giraffes	11	7	180	7	100	11	112	0	0	0	0	0
MAH00889	FGR	15/07/2023	0.442361	0.229167	Dove	Dove8	1	Bullpard	M	BigBull	1	40	0	1.8	100	13.7	-29.1031	26.2336	-29.1031	26.2337	-29.1034	26.2334	Level 3 feeding	0	181		0	180		0	180	180	0	181	0	361	0	0	0	0	0
MAH00895	WGL	15/07/2023	0.621528	0.252083	Dove	Dove8	1	Auston	M	Adult	4	75	0	4	260	18.7	-28.9553	26.3724	-28.9552	26.3725	-28.9559	26.3728	Level 5 feeding	0	180		0	179		0	179	179	0	180	0	359	0	0	0	0	0
MAH00895	WGL	15/07/2023	0.621528	0.252083	Dove	Dove8	1	Bob	M	BigBull	4	75	0	4	260	18.7	-28.9553	26.3724	-28.9552	26.3725	-28.9559	26.3728	Chewing ruminating; Head 90; Neck 135	0	47	Head 90; Neck 135; Scanning	4	4	Head 90; Neck 135; Walks to other giraffes	11	4	179	4	47	11	51	2.66454e-15	0	2.66454e-15	4	1.06581e-14
MAH00895	WGL	15/07/2023	0.621528	0.252083	Dove	Dove8	1	Mitch	M	Adult	4	75	0	4	260	18.7	-28.9553	26.3724	-28.9552	26.3725	-28.9559	26.3728	Out of sight	0	31	Head 90; Neck 135; Walks towards other giraffes while ruminating	9	2	Chewing ruminating; Head 90; Neck high 180	0	147	179	9	31	0	33	5.04252e-08	0	5.04252e-08	2	1.0085e-07
MAH00914	FGR	18/07/2023	0.520139	0.325	Dove	Dove7	1	John	M	Adult	4	50	0	2.9	360	21.6	-29.0971	26.2349	-29.0973	26.235	-29.097	26.2354	Level 2 feeding	0	40	Head 90; Neck 135; Scanning	4	18	Level 2 feeding	0	13	180	4	40	0	58	2.76579e-12	0	2.76579e-12	18	4.97842e-11
MAH00914	FGR	18/07/2023	0.520139	0.325	Dove	Dove7	1	Kariba	F	Adult	4	50	0	2.9	360	21.6	-29.0971	26.2349	-29.0973	26.235	-29.097	26.2354	Level 1 feeding	0	84	Head 90; Neck 135; Walks to other giraffes	11	9	Head 90; Neck 135; Scanning	4	13	180	11	84	4	93	0	0	0	0	0
MAH00914	FGR	18/07/2023	0.520139	0.325	Dove	Dove7	1	Zuri	F	SubAdult	4	50	0	2.9	360	21.6	-29.0971	26.2349	-29.0973	26.235	-29.097	26.2352	Out of sight	0	13	Head 90; Neck 135; Walks to other giraffes	11	5	Head 90; Neck 135; Scanning	4	8	180	11	13	4	18	2.95836	0.00989049	2.95836	13	38.4586
MAH00915	FGR	18/07/2023	0.532639	0.324306	Talking	Talking8	2	John	M	Adult	4	50	0	4.1	330	22.4	-29.0971	26.2349	-29.0973	26.235	-29.097	26.2354	Level 1 feeding	0	76	Head 90; Neck 135; Scanning	4	60	Level 1 feeding	0	44	179	4	76	0	136	0	0	0	0	0
MAH00915	FGR	18/07/2023	0.532639	0.324306	Talking	Talking8	2	Kariba	F	Adult	4	50	0	4.1	330	22.4	-29.0971	26.2349	-29.0973	26.235	-29.097	26.2354	Chewing ruminating; Head 90; Neck medium 90	0	4	Head 90; Head moves to observer; Neck 135	6	6	Head 90; Neck high 180; Scanning	4	42	179	6	4	4	10	5.99799	3.52319	5.99799	48	287.903
MAH00915	FGR	18/07/2023	0.532639	0.324306	Talking	Talking8	2	Zuri	F	SubAdult	4	50	0	4.1	330	22.4	-29.0971	26.2349	-29.0973	26.235	-29.097	26.2352	Out of sight	0	51	Head 90; Head moves to observer; Neck high 180	6	20	Head 90; Neck high 180; Scanning	4	1	179	6	51	4	71	0	0	0	0	0
MAH00922	FGR	25/07/2023	0.409722	0.205556	Dove	Dove5	1	Bullpard	M	BigBull	4	55	0	1.5	80	8	-29.0971	26.2365	-29.0971	26.2364	-29.0975	26.236	Chewing ruminating; Head 90; Neck medium 90	0	162	Head 90; Head moves towards other giraffes while ruminating; Neck 135	5	6	Chewing ruminating; Head 90; Neck 135	0	13	180	5	162	0	168	0	0	0	0	0
MAH00922	FGR	25/07/2023	0.409722	0.205556	Dove	Dove5	1	John	M	Adult	4	55	0	1.5	80	8	-29.0971	26.2365	-29.0971	26.2364	-29.0978	26.2364	Level 4 feeding	0	5	Head 90; Head moves towards other giraffes while ruminating; Neck 135	5	13	Chewing ruminating; Head 90; Neck 135	0	5	180	5	5	0	18	4.99544	0	4.99544	13	64.9408
MAH00922	FGR	25/07/2023	0.409722	0.205556	Dove	Dove5	1	Kariba	F	Adult	4	55	0	1.5	80	8	-29.0971	26.2365	-29.0971	26.2364	-29.0976	26.2362	Head 90; Neck 135; Walks to trees to browse while ruminating	0	130	Head 90; Neck 135; Scanning	4	19	Head 90; Head moves to observer; Neck 135	6	5	180	4	130	6	149	0	0	0	0	0
MAH00922	FGR	25/07/2023	0.409722	0.205556	Dove	Dove5	1	Zuri	F	SubAdult	4	55	0	1.5	80	8	-29.0971	26.2365	-29.0971	26.2364	-29.0975	26.236	Level 1 feeding	0	181		0	180		0	180	180	0	181	0	361	0	0	0	0	0
MAH00922	FGR	25/07/2023	0.414583	0.192361	Talking	Talking4	2	Bullpard	M	BigBull	4	55	0	1.5	80	8	-29.0971	26.2365	-29.0971	26.2364	-29.0975	26.236	Out of sight	0	181		0	180		0	180	180	0	181	0	361	0	0	0	0	0
MAH00922	FGR	25/07/2023	0.414583	0.192361	Talking	Talking4	2	John	M	Adult	4	55	0	1.5	80	8	-29.0971	26.2365	-29.0971	26.2364	-29.0978	26.2364	Chewing ruminating; Head 90; Neck 135	0	22	Head 90; Head moves toward speaker; Neck 135	6	4	Chewing ruminating; Head 90; Neck 135	0	35	180	6	22	0	26	0.000272387	0	0.000272387	4	0.00108955
MAH00922	FGR	25/07/2023	0.414583	0.192361	Talking	Talking4	2	Kariba	F	Adult	4	55	0	1.5	80	8	-29.0971	26.2365	-29.0971	26.2364	-29.0976	26.2362	Chewing ruminating; Head 90; Neck 135	0	135	Head 90; Head moves towards other giraffes while ruminating; Neck 135	5	9	Chewing ruminating; Head 90; Neck 135	0	3	180	5	135	0	144	0	0	0	0	0
MAH00922	FGR	25/07/2023	0.414583	0.192361	Talking	Talking4	2	Zuri	F	SubAdult	4	55	0	1.5	80	8	-29.0971	26.2365	-29.0971	26.2364	-29.0975	26.236	Chewing ruminating; Head 90; Neck 135	0	61	Head 90; Head to speaker while ruminating; Neck 135	5	9	Chewing ruminating; Head 90; Neck 135	0	111	180	5	61	0	70	0	0	0	0	0
MAH00923	WGL	25/07/2023	0.476389	0.215278	Dove	Dove5	1	Droopy	F	Adult	3	100	0	2	70	14.9	-28.9546	26.3651	-28.9546	26.365	-28.9555	26.3658	Chewing ruminating; Head 90; Neck medium 90	0	181		0	180		0	180	180	0	181	0	361	0	0	0	0	0
MAH00923	WGL	25/07/2023	0.476389	0.215278	Dove	Dove5	1	Taylor	F	Adult	3	100	0	2	70	14.9	-28.9546	26.3651	-28.9546	26.365	-28.9555	26.3658	Chewing ruminating; Head 90; Neck 135	0	56	Head 90; Neck 135; Walks towards other giraffes while ruminating	9	22	Chewing ruminating; Head 90; Neck low 45	0	1	180	9	56	0	78	0	0	0	0	0
MAH00923	WGL	25/07/2023	0.476389	0.215278	Dove	Dove5	1	Tessa	F	SubAdult	3	100	0	2	70	14.9	-28.9546	26.3651	-28.9546	26.365	-28.9555	26.3658	Chewing ruminating; Head 90; Neck high 180; Laying down	0	104	Head 90; Neck high 180; Standing	7	3	Head 90; Neck 135; Scanning	4	11	180	7	104	4	107	0	0	0	0	0
MAH00923	WGL	25/07/2023	0.48125	0.178472	Talking	Talking4	2	Droopy	F	Adult	3	100	0	2	70	14.9	-28.9546	26.3651	-28.9546	26.365	-28.9555	26.3658	Chewing ruminating; Head 90; Neck medium 90	0	6	Chewing ruminating; Head 90; Neck medium 90; Two ears	2	1	Head 90; Head to speaker while ruminating; Neck medium 90; Two ears moves	5	35	180	2	6	5	7	1.99505	4.96654	4.96654	35	173.829
MAH00923	WGL	25/07/2023	0.48125	0.178472	Talking	Talking4	2	Tessa	F	SubAdult	3	100	0	2	70	14.9	-28.9546	26.3651	-28.9546	26.365	-28.9555	26.3658	Chewing ruminating; Head 90; Neck high 180	0	43	Head 90; Head to speaker while ruminating; Neck high 180	5	2	Head 90; Head to observer while ruminating; Neck high 180	0	37	180	5	43	0	45	1.72085e-13	0	1.72085e-13	2	3.44169e-13
MAH00931	FGR	27/07/2023	0.422917	0.0298611	Dove	Dove6	1	Bullpard	M	BigBull	4	30	0	1.2	60	13.7	-29.0972	26.2359	-29.0971	26.236	-29.0975	26.2361	Level 4 feeding	0	181		0	180		0	180	180	0	181	0	361	0	0	0	0	0
MAH00931	FGR	27/07/2023	0.422917	0.0298611	Dove	Dove6	1	John	M	Adult	4	30	0	1.2	60	13.7	-29.0972	26.2359	-29.0971	26.236	-29.0975	26.2361	Level 4 feeding	0	181		0	180		0	180	180	0	181	0	361	0	0	0	0	0
MAH00931	FGR	27/07/2023	0.424306	0.0604167	Drone	Drone4	2	Bullpard	M	BigBull	4	30	0	1.2	60	13.7	-29.0972	26.2359	-29.0971	26.236	-29.0975	26.2361	Level 4 feeding	0	10	Chewing ruminating; Head 90; Neck 135; One ear	1	1	Chewing ruminating; Head 90; Neck 135; One ear moves; Two ears	2	3	180	1	10	2	11	0.880797	1.46212	1.46212	9	13.1591
MAH00931	FGR	27/07/2023	0.424306	0.0604167	Drone	Drone4	2	John	M	Adult	4	30	0	1.2	60	13.7	-29.0972	26.2359	-29.0971	26.236	-29.0975	26.2361	Chewing ruminating; Head 90; Neck 135	0	29	Level 4 feeding; Neck lifts; One ear	1	5	Chewing ruminating; Head 90; Neck 135	0	1	180	1	29	0	34	4.13994e-08	0	4.13994e-08	5	2.06997e-07
MAH00936	WGL	30/07/2023	0.5125	0.188889	Dove	Dove7	2	Bob	M	BigBull	8	75	0	4.4	250	10.7	-28.9585	26.3676	-28.9585	26.3678	-28.9578	26.3674	Chewing ruminating; Head 90; Neck high 180	0	10	Head 90; Neck 135; Scanning	4	9	Head 90; Neck 135; Walk towards trees to browse	0	139	180	4	10	0	19	3.52319	0	3.52319	9	31.7087
MAH00936	WGL	30/07/2023	0.508333	0.188889	Vehicle	Vehicle7	1	Taylor	F	Adult	8	75	0	4.4	250	10.7	-28.9585	26.3676	-28.9585	26.3678	-28.9578	26.3678	Chewing ruminating; Head 90; Neck medium 90	0	172	Head 90; Neck 135; Scanning	4	7	Level 1 feeding	0	2	180	4	172	0	179	0	0	0	0	0
MAH00940	FGR	5/08/2023	0.384722	0.314583	Talking	Talking1	1	Bullpard	M	BigBull	4	75	0	0	0	9.5	-29.0975	26.2354	-29.0975	26.2356	-29.097	26.2355	Chewing ruminating; Head 90; Neck high 180	0	25	Head 90; Head to speaker while ruminating; Neck high 180	5	42	Chewing ruminating; Head 90; Neck high 180	0	11	180	5	25	0	67	1.13016e-05	0	1.13016e-05	42	0.000474668
MAH00940	FGR	5/08/2023	0.384722	0.314583	Talking	Talking1	1	John	M	Adult	4	75	0	0	0	9.5	-29.0975	26.2354	-29.0975	26.2356	-29.097	26.2355	Chewing ruminating; Head 90; Neck 135	0	106	Head 90; Neck 135; Walks towards other giraffes while ruminating	9	6	Chewing ruminating; Head 90; Neck 135	0	3	180	9	106	0	112	0	0	0	0	0
MAH00942	FGR	5/08/2023	0.405556	0.0152778	Dove	Dove4	2	Bullpard	M	BigBull	4	75	0	1.1	110	13.5	-29.0974	26.2351	-29.0974	26.2352	-29.097	26.2351	Level 5 feeding	0	87	Head 90; Neck high 180; Scanning	4	18	Level 5 feeding	0	18	179	4	87	0	105	0	0	0	0	0
MAH00945	WGL	8/08/2023	0.507639	0.211806	Dove	Dove7	2	Droopy	F	Adult	9	50	0	1.6	330	23.1	-28.9569	26.373	-28.9569	26.3731	-28.9566	26.3734		0	180		0	179		0	179	179	0	180	0	359	0	0	0	0	0
MAH00945	WGL	8/08/2023	0.501389	0.260417	Drone	Drone3	1	Mitch	M	Adult	9	50	0	1.6	330	23.1	-28.9569	26.373	-28.9569	26.3731	-28.9566	26.3734	Level 6 feeding	0	5	Chewing ruminating; Head 90; Neck high 180; One ear	1	7	Level 6 feeding	0	27	179	1	5	0	12	0.999089	0	0.999089	7	6.99362
MAH00946	WGL	11/08/2023	0.544444	0.408333	Dove	Dove6	1	Auston	M	Adult	4	90	0	3.3	310	21.5	-28.9533	26.3807	-28.9533	26.3808	-28.9526	26.3802	Chewing ruminating; Head 90; Neck 135	0	181		0	180		0	180	180	0	181	0	361	0	0	0	0	0
MAH00946	WGL	11/08/2023	0.544444	0.408333	Dove	Dove6	1	Mitch	M	Adult	4	90	0	3.3	310	21.5	-28.9533	26.3807	-28.9533	26.3808	-28.9526	26.3804	Chewing ruminating; Head 90; Neck 135	0	7	Head 90; Head moves towards other giraffes while ruminating; Neck 135	5	4	Chewing ruminating; Head 90; Neck 135	0	8	180	5	7	0	11	4.96654	0	4.96654	4	19.8661
MAH00946	WGL	11/08/2023	0.544444	0.408333	Dove	Dove6	1	Nicole	F	SubAdult	4	90	0	3.3	310	21.5	-28.9533	26.3807	-28.9533	26.3808	-28.9523	26.3806	Level 5 feeding	0	181		0	180		0	180	180	0	181	0	361	0	0	0	0	0
MAH00946	WGL	11/08/2023	0.544444	0.408333	Dove	Dove6	1	Tessa	F	SubAdult	4	90	0	3.3	310	21.5	-28.9533	26.3807	-28.9533	26.3808	-28.9523	26.3806	Level 3 feeding	0	181		0	180		0	180	180	0	181	0	361	0	0	0	0	0
MAH00946	WGL	11/08/2023	0.552778	0.208333	Talking	Talking7	2	Auston	M	Adult	4	90	0	3.3	310	21.5	-28.9533	26.3807	-28.9533	26.3808	-28.9526	26.3802	Level 4 feeding	0	36	Head 90; Neck 135; Scanning	4	14	Level 4 feeding	0	11	180	4	36	0	50	1.51005e-10	0	1.51005e-10	14	2.11408e-09
MAH00946	WGL	11/08/2023	0.552778	0.208333	Talking	Talking7	2	Mitch	M	Adult	4	90	0	3.3	310	21.5	-28.9533	26.3807	-28.9533	26.3808	-28.9526	26.3804	Level 3 feeding	0	74	Head 90; Head moves towards other giraffes while ruminating; Neck 135	5	6	Level 4 feeding	0	101	180	5	74	0	80	0	0	0	0	0
MAH00956	FGR	13/08/2023	0.435417	0.234722	Dove	Dove2	1	Bullpard	M	BigBull	4	80	0	0	0	17.2	-29.0967	26.2373	-29.0968	26.2373	-29.0966	26.2383	Level 4 feeding	0	19	Head 90; Neck 135; Walks away from the speaker	9	33	Level 3 feeding	0	124	175	9	19	0	52	0.00819946	0	0.00819946	33	0.270582
MAH00959	FGR	15/08/2023	0.339583	0.2375	Dove	Dove2	1	Bullpard	M	BigBull	1	60	0	0	0	5	-29.0964	26.2351	-29.0965	26.2352	-29.0963	26.2359	Head 90; Head to observer while ruminating; Neck high 180	0	51	Head 90; Head moves to observer; Neck high 180	6	3	Head 90; Neck high 180; Scanning	4	11	180	6	51	4	54	0	0	0	0	0
MAH00964	FGR	17/08/2023	0.465972	0.208333	Dove	Dove1	2	John	M	Adult	3	50	0	2.2	40	17.8	-29.1001	26.2354	-29.1001	26.2356	-29.0999	26.235	Chewing ruminating; Head 90; Neck 135	0	50	Head 90; Head moves towards other giraffes while ruminating; Neck 135	5	9	Level 4 feeding	0	87	180	5	50	0	59	0	0	0	0	0
MAH00964	FGR	17/08/2023	0.456944	0.434722	Drone	Drone5	1	Bullpard	M	BigBull	3	50	0	2.2	40	17.8	-29.1001	26.2354	-29.1001	26.2356	-29.0993	26.2352	Chewing ruminating; Head 90; Neck 135	0	149	Head 90; Neck 135; Scanning	4	9	Head 90; Neck 135; Walks away from the speaker	9	12	179	4	149	9	158	0	0	0	0	0
MAH00964	FGR	17/08/2023	0.456944	0.434722	Drone	Drone5	1	John	M	Adult	3	50	0	2.2	40	17.8	-29.1001	26.2354	-29.1001	26.2356	-29.0999	26.235	Chewing ruminating; Head 90; Neck 135	0	27	Head 90; Head moves toward speaker; Neck 135	6	9	Head 90; Head to speaker while ruminating; Neck 135	5	1	179	6	27	5	36	1.83541e-06	1.88757e-10	1.83541e-06	10	1.83541e-05
MAH00964	FGR	17/08/2023	0.456944	0.434722	Drone	Drone5	1	Zuri	F	SubAdult	3	50	0	2.2	40	17.8	-29.1001	26.2354	-29.1001	26.2356	-29.0999	26.235	Chewing ruminating; Head 90; Neck 135	0	16	Head 90; Neck 135; Walks towards other giraffes while ruminating	9	6	Chewing ruminating; Head 90; Neck 135	0	158	179	9	16	0	22	0.161876	0	0.161876	6	0.971255
MAH00965	WGL	17/08/2023	0.570833	0.203472	Drone	Drone5	1	Auston	M	Adult	8	50	0	4.7	330	24.3	-28.9584	26.368	-28.9584	26.3679	-28.9579	26.3689	Level 4 feeding	0	181		0	180		0	180	180	0	181	0	361	0	0	0	0	0
MAH00965	WGL	17/08/2023	0.570833	0.203472	Drone	Drone5	1	Droopy	F	Adult	8	50	0	4.7	330	24.3	-28.9584	26.368	-28.9584	26.3679	-28.9579	26.3689	Chewing ruminating; Head 90; Neck medium 90	0	57	Head 90; Head to speaker while ruminating; Neck 135	5	6	Head 90; Head to observer while ruminating; Neck 135	0	118	180	5	57	0	63	0	0	0	0	0
MAH00965	WGL	17/08/2023	0.570833	0.203472	Drone	Drone5	1	Elizabeth	F	Adult	8	50	0	4.7	330	24.3	-28.9584	26.368	-28.9584	26.3679	-28.9583	26.3684	Chewing ruminating; Head 90; Neck 135	0	181		0	180		0	180	180	0	181	0	361	0	0	0	0	0
MAH00966	WGL	17/08/2023	0.581944	0.0944444	Dove	Dove1	2	Elizabeth	F	Adult	8	60	0	4.7	330	24.3	-28.9584	26.368	-28.9584	26.3679	-28.9578	26.3677	Head 90; Head to observer while ruminating; Neck high 180	0	9	Head 90; Head to speaker while ruminating; Neck high 180	5	6	Head 90; Head moves to observer; Neck high 180	6	18	180	5	9	6	15	4.76287	0.284555	4.76287	46	219.092
MAH00966	WGL	17/08/2023	0.581944	0.0944444	Dove	Dove1	2	Molly	F	Adult	8	60	0	4.7	330	24.3	-28.9584	26.368	-28.9584	26.3679	-28.9578	26.3677	Level 3 feeding	0	181		0	180		0	180	180	0	181	0	361	0	0	0	0	0
MAH00969	WGL	19/08/2023	0.484028	0.2375	Talking	Talking3	1	Bob	M	BigBull	1	70	0	3.2	360	22.7	-28.954	26.3751	-28.954	26.3749	-28.9535	26.3754	Level 5 feeding	0	13	Head 90; Neck 135; Scanning	4	9	Chewing ruminating; Head 90; Neck 135	0	7	179	4	13	0	22	1.07577	0	1.07577	9	9.68189
MAH00970	WGL	19/08/2023	0.488194	0.0402778	Dove	Dove6	2	Bob	M	BigBull	1	70	0	3.2	360	22.7	-28.954	26.3751	-28.954	26.3749	-28.9535	26.3754	Level 5 feeding	0	180		0	179		0	179	179	0	180	0	359	0	0	0	0	0
MAH00971	FGR	19/08/2023	0.606944	0.225	Talking	Talking3	1	Bullpard	M	BigBull	1	35	0	2.2	330	23.8	-29.1002	26.2351	-29.1001	26.2352	-29.1	26.2349	Chewing ruminating; Head 90; Neck 135	0	2	Head 90; Neck 135; Scanning	4	20	Level 1 feeding	0	32	179	4	2	0	22	3.99982	0	3.99982	20	79.9964
MAH00974	FGR	22/08/2023	0.363889	0.238889	Dove	Dove3	1	John	M	Adult	2	40	0	0	0	11.6	-29.0944	26.2356	-29.0944	26.2357	-29.0948	26.2355	Level 3 feeding	0	180		0	179		0	179	179	0	180	0	359	0	0	0	0	0
MAH00975	FGR	22/08/2023	0.452083	0.209028	Drone	Drone8	2	Bullpard	M	BigBull	1	50	0	1.2	320	19.2	-29.0978	26.2393	-29.0979	26.2392	-29.0983	26.2394	Level 3 feeding	0	3	Level 3 feeding; Neck lifts; One ear	1	7	Head 90; Neck high 180; Scanning	4	41	180	1	3	4	10	0.999877	3.52319	3.52319	41	144.451
MAH00978	WGL	22/08/2023	0.531944	0.0611111	Dove	Dove3	1	Bob	M	BigBull	1	100	0	4.5	280	23.3	-28.953	26.3814	-28.953	26.3813	-28.954	26.3815	Level 5 feeding	0	181		0	180		0	180	180	0	181	0	361	0	0	0	0	0
MAH00979	WGL	22/08/2023	0.544444	0.16875	Drone	Drone8	2	Bob	M	BigBull	1	100	0	4.5	280	23.3	-28.9552	26.379	-28.9551	26.379	-28.9552	26.3802	Level 4 feeding	0	102	Head 90; Head to speaker while ruminating; Neck high 180	5	3	Level 3 feeding	0	75	179	5	102	0	105	0	0	0	0	0
MAH00980	FGR	26/08/2023	0.465972	0.1875	Dove	Dove6	2	John	M	Adult	3	75	0	1.5	260	10.5	-29.0972	26.2353	-29.0973	26.2353	-29.0979	26.2347	Level 5 feeding	0	170	Head 90; Head moves to observer; Neck 135	6	8	Chewing ruminating; Head 90; Neck 135	0	3	180	6	170	0	178	0	0	0	0	0
MAH00980	FGR	26/08/2023	0.460417	0.240972	Talking	Talking3	1	John	M	Adult	3	75	0	1.5	260	10.5	-29.0972	26.2353	-29.0973	26.2353	-29.0979	26.2347	Chewing ruminating; Head 90; Neck 135	0	181		0	180		0	180	180	0	181	0	361	0	0	0	0	0
MAH00985	WGL	29/08/2023	0.411806	0.107639	Talking	Talking3	1	Droopy	F	Adult	2	60	0	1.6	350	19.3	-28.9543	26.3797	-28.9546	26.3795	-28.9546	26.3805	Chewing ruminating; Head 90; Neck 135	0	5	Head 90; Head to speaker while ruminating; Neck 135	5	4	Head 90; Head moves toward speaker; Neck 135	6	10	180	5	5	6	9	4.99544	5.71544	5.71544	30	171.463
MAH00985	WGL	29/08/2023	0.411806	0.107639	Talking	Talking3	1	Taylor	F	Adult	2	60	0	1.6	350	19.3	-28.9543	26.3797	-28.9546	26.3795	-28.9544	26.3803	Out of sight	0	54	Head 90; Head moves toward speaker; Neck 135	6	66	Head 90; Neck 135; Walks to other giraffes	11	13	180	6	54	11	120	0	0	0	0	0
MAH00989	WGL	29/08/2023	0.435417	0.0791667	Dove	Dove6	2	Droopy	F	Adult	3	75	0	1.6	350	19.3	-28.9553	26.3805	-28.9552	26.3804	-28.9557	26.38	Level 4 feeding	0	41	Head 90; Neck 135; Walk away from speaker while ruminating	9	53	Out of sight	0	81	174	9	41	0	94	2.29017e-12	0	2.29017e-12	53	1.21379e-10
MAH00989	WGL	29/08/2023	0.435417	0.0791667	Dove	Dove6	2	Tessa	F	SubAdult	3	75	0	1.6	350	19.3	-28.9553	26.3805	-28.9552	26.3804	-28.9553	26.38	Out of sight	0	122	Head 90; Head moves towards other giraffes while ruminating; Neck 135	5	8	Level 5 feeding	0	3	174	5	122	0	130	0	0	0	0	0
MAH00999	FGR	5/09/2023	0.416667	0.208333	Dove	Dove1	1	John	M	Adult	2	50	0	0	0	22	-29.0982	26.2377	-29.0982	26.2379	-29.0987	26.2377	Chewing ruminating; Head 90; Neck 135	0	181		0	180		0	180	180	0	181	0	361	0	0	0	0	0
MAH00999	FGR	5/09/2023	0.416667	0.208333	Dove	Dove1	1	Zuri	F	SubAdult	2	50	0	0	0	22	-29.0982	26.2377	-29.0982	26.2379	-29.0986	26.2383	Chewing ruminating; Head 90; Neck 135	0	181		0	180		0	180	180	0	181	0	361	0	0	0	0	0
MAH00999	FGR	5/09/2023	0.420139	0.208333	Drone	Drone1	2	John	M	Adult	2	50	0	0	0	22	-29.0982	26.2377	-29.0982	26.2379	-29.0987	26.2377	Chewing ruminating; Head 90; Neck 135	0	83	Head 90; Head moves towards other giraffes while ruminating; Neck 135	5	19	Chewing ruminating; Head 90; Neck 135	0	64	180	5	83	0	102	0	0	0	0	0
MAH00999	FGR	5/09/2023	0.420139	0.208333	Drone	Drone1	2	Zuri	F	SubAdult	2	50	0	0	0	22	-29.0982	26.2377	-29.0982	26.2379	-29.0986	26.2383	Level 3 feeding	0	2	Head 90; Head moves to observer; Neck 135	6	11	Level 3 feeding	0	4	180	6	2	0	13	5.99973	0	5.99973	11	65.997
MAH01036	FGR	8/09/2023	0.709722	0.224306	Dove	Dove8	1	Kariba	F	Adult	2	45	0	0	0	26.7	-29.0973	26.2349	-29.0973	26.2348	-29.0969	26.235	Level 3 feeding	0	181		0	180		0	180	180	0	181	0	361	0	0	0	0	0
MAH01036	FGR	8/09/2023	0.709722	0.224306	Dove	Dove8	1	Zuri	F	SubAdult	2	45	0	0	0	26.7	-29.0973	26.2349	-29.0973	26.2348	-29.0969	26.235	Chewing ruminating; Head 90; Neck medium 90	0	64	Head 90; Neck 135; Walks away from the speaker	9	6	Out of sight	0	5	180	9	64	0	70	0	0	0	0	0
MAH01056	FGR	16/09/2023	0.647222	0.213889	Dove	Dove5	1	John	M	Adult	3	35	0	2.7	290	19.8	-29.1006	26.2376	-29.1007	26.2375	-29.1005	26.2372	Level 4 feeding	0	65	Head 90; Head to speaker while ruminating; Neck 135	5	1	Chewing ruminating; Head 90; Neck 135	0	114	179	5	65	0	66	0	0	0	0	0
MAH01056	FGR	16/09/2023	0.647222	0.213889	Dove	Dove5	1	Kariba	F	Adult	3	35	0	2.7	290	19.8	-29.1006	26.2376	-29.1007	26.2375	-29.1005	26.2372	Head 90; Head to observer while ruminating	0	180		0	179		0	179	179	0	180	0	359	0	0	0	0	0
MAH01058	WGL	17/09/2023	0.516667	0.213194	Dove	Dove5	1	Elizabeth	F	Adult	4	80	0	1.7	220	19.6	-28.9436	26.3656	-28.9437	26.3658	-28.9433	26.3663	Head 90; Head to observer while ruminating; Neck 135	0	181		0	180		0	180	180	0	181	0	361	0	0	0	0	0
MAH01058	WGL	17/09/2023	0.516667	0.213194	Dove	Dove5	1	Mitch	M	Adult	4	80	0	1.7	220	19.6	-28.9436	26.3656	-28.9437	26.3658	-28.9433	26.3663	Chewing ruminating; Head 90; Neck high 180	0	10	Head 90; Neck high 180; Scanning	4	4	Head 90; Neck medium 90; Walk towards trees to browse	0	2	180	4	10	0	14	3.52319	0	3.52319	4	14.0928
MAH01058	WGL	17/09/2023	0.516667	0.213194	Dove	Dove5	1	Molly	F	Adult	4	80	0	1.7	220	19.6	-28.9436	26.3656	-28.9437	26.3658	-28.9433	26.3663	Chewing ruminating; Head 90; Neck 135	0	15	Head 90; Head moves to observer; Neck 135	6	7	Level 1 feeding	0	159	180	6	15	0	22	0.284555	0	0.284555	7	1.99189
MAH01058	WGL	17/09/2023	0.520833	0.3125	Vehicle	Vehicle2	2	Elizabeth	F	Adult	5	80	0	1.7	220	19.6	-28.9436	26.3656	-28.9437	26.3658	-28.9433	26.3663	Level 1 feeding	0	17	Head 90; Head to speaker while ruminating; Neck medium 90	5	18	Head 90; Head to observer while ruminating; Neck medium 90	0	18	180	5	17	0	35	0.0334643	0	0.0334643	18	0.602357
MAH01058	WGL	17/09/2023	0.520833	0.3125	Vehicle	Vehicle2	2	Mitch	M	Adult	5	80	0	1.7	220	19.6	-28.9436	26.3656	-28.9437	26.3658	-28.9433	26.3663	Chewing ruminating; Head 90; Neck 135	0	15	Head 90; Neck medium 90; Walks to other giraffes	11	1	Head 90; Head moves toward speaker; Neck 135	6	32	180	11	15	6	16	0.521685	0.107917	0.521685	33	17.2156
MAH01058	WGL	17/09/2023	0.520833	0.3125	Vehicle	Vehicle2	2	Molly	F	Adult	5	80	0	1.7	220	19.6	-28.9436	26.3656	-28.9437	26.3658	-28.9433	26.3663	Chewing ruminating; Head 90; Neck 135	0	3	Head 90; Head moves toward speaker; Neck 135	6	12	Head 90; Neck 135; Walks towards other giraffes while ruminating	9	14	180	6	3	9	15	5.99926	0.426833	5.99926	26	155.981
MAH01060	FGR	26/09/2023	0.375694	0.25	Dove	Dove7	2	John	M	Adult	4	65	0	2.1	210	12.2	-29.1009	26.2283	-29.1007	26.2285	-29.1011	26.229	Chewing ruminating; Head 90; Neck 135	0	181		0	180		0	180	180	0	181	0	361	0	0	0	0	0
MAH01060	FGR	26/09/2023	0.375694	0.25	Dove	Dove7	2	Kariba	F	Adult	4	65	0	2.1	210	12.2	-29.1009	26.2283	-29.1007	26.2285	-29.1014	26.2286	Level 3 feeding	0	181		0	180		0	180	180	0	181	0	361	0	0	0	0	0
MAH01060	FGR	26/09/2023	0.370833	0.213194	Drone	Drone4	1	John	M	Adult	4	65	0	2.1	210	12.2	-29.1009	26.2283	-29.1007	26.2285	-29.1011	26.229	Level 4 feeding	0	14	Chewing ruminating; Head 90; Neck 135; One ear	1	4	Level 3 feeding	0	76	179	1	14	0	18	0.119203	0	0.119203	4	0.476812
MAH01060	FGR	26/09/2023	0.370833	0.213194	Drone	Drone4	1	Kariba	F	Adult	4	65	0	2.1	210	12.2	-29.1009	26.2283	-29.1007	26.2285	-29.1014	26.2286	Level 3 feeding	0	96	Neck 135; Walks away from the speaker	9	3	Out of sight	0	81	179	9	96	0	99	0	0	0	0	0
MAH01060	FGR	26/09/2023	0.370833	0.213194	Drone	Drone4	1	Zuri	F	SubAdult	4	65	0	2.1	210	12.2	-29.1009	26.2283	-29.1007	26.2285	-29.1014	26.2286	Level 3 feeding	0	180		0	179		0	179	179	0	180	0	359	0	0	0	0	0
MAH01069	WGL	27/09/2023	0.679167	0.138194	Dove	Dove7	1	Auston	M	Adult	2	70	0	3.8	70	17	-28.9522	26.381	-28.9522	26.3811	-28.9516	26.3812	Level 3 feeding	0	180		0	179		0	179	179	0	180	0	359	0	0	0	0	0
MAH01069	WGL	27/09/2023	0.679167	0.138194	Dove	Dove7	1	Morgan	M	Adult	2	70	0	3.8	70	17	-28.9522	26.381	-28.9522	26.3811	-28.9516	26.3812	Out of sight	0	6	Head 90; Head moves to observer; Neck high 180	6	4	Head 90; Neck 135; Walk towards trees to browse	0	10	179	6	6	0	10	5.98516	0	5.98516	4	23.9407
MAH01069	WGL	27/09/2023	0.68125	0.208333	Drone	Drone4	2	Auston	M	Adult	2	70	0	3.8	70	17	-28.9522	26.381	-28.9522	26.3811	-28.9516	26.3812		0	180		0	179		0	179	179	0	180	0	359	0	0	0	0	0
MAH01069	WGL	27/09/2023	0.68125	0.208333	Drone	Drone4	2	Morgan	M	Adult	2	70	0	3.8	70	17	-28.9522	26.381	-28.9522	26.3811	-28.9516	26.3812	Level 3 feeding	0	6	Head 90; Head moves toward speaker; Neck high 180	6	2	Body turns towards speaker; Head 90; Neck high 180	7	2	179	6	6	7	8	5.98516	6.8741	6.8741	94	646.165
MAH01080	FGR	28/09/2023	0.668056	0.182639	Vehicle	Vehicle3	1	John	M	Adult	3	35	0	0	0	23.9	-29.1016	26.2268	-29.1014	26.2269	-29.1015	26.2274	Level 4 feeding	0	126	Head 90; Neck 135; Walk away from speaker while ruminating	9	16	Out of sight	0	38	179	9	126	0	142	0	0	0	0	0
MAH01080	FGR	28/09/2023	0.668056	0.182639	Vehicle	Vehicle3	1	Kariba	F	Adult	3	35	0	0	0	23.9	-29.1016	26.2268	-29.1014	26.2269	-29.1017	26.2277	Level 3 feeding	0	130	Head 90; Neck 135; Walks towards other giraffes while ruminating	9	6	Out of sight	0	44	179	9	130	0	136	0	0	0	0	0
MAH01080	FGR	28/09/2023	0.668056	0.182639	Vehicle	Vehicle3	1	Zuri	F	SubAdult	3	35	0	0	0	23.9	-29.1016	26.2268	-29.1014	26.2269	-29.1017	26.2277	Level 3 feeding	0	151	Head 90; Head moves towards other giraffes while ruminating; Neck medium 90	5	4	Level 3 feeding	0	25	179	5	151	0	155	0	0	0	0	0
MAH01081	FGR	28/09/2023	0.677778	0.20625	Dove	Dove4	2	John	M	Adult	3	60	0	0	0	23.9	-29.1014	26.2277	-29.1014	26.2279	-29.1017	26.2276	Level 3 feeding	0	45	Head 90; Neck 135; Scanning	4	5	Head 90; Head moves to observer; Neck 135	6	7	180	4	45	6	50	1.86517e-14	0	1.86517e-14	5	9.32587e-14
MAH01081	FGR	28/09/2023	0.677778	0.20625	Dove	Dove4	2	Kariba	F	Adult	3	60	0	0	0	23.9	-29.1014	26.2277	-29.1014	26.2279	-29.1017	26.2276	Level 2 feeding	0	181		0	180		0	180	180	0	181	0	361	0	0	0	0	0
MAH01081	FGR	28/09/2023	0.677778	0.20625	Dove	Dove4	2	Zuri	F	SubAdult	3	60	0	0	0	23.9	-29.1014	26.2277	-29.1014	26.2279	-29.1017	26.2276	Head 90; Head to observer while ruminating; Neck 135	0	160	Head 90; Head moves towards other giraffes while ruminating; Neck 135	5	2	Head 90; Neck 135; Walks towards other giraffes while ruminating	9	4	180	5	160	9	162	0	0	0	0	0
MAH01092	WGL	04/10/2023	0.538889	0.105556	Dove	Dove8	1	Bob	M	BigBull	6	65	0	2.8	300	35.2	-28.9538	26.3802	-28.954	26.38	-28.9536	26.3796	Level 5 feeding	0	181		0	180		0	180	180	0	181	0	361	0	0	0	0	0
MAH01092	WGL	04/10/2023	0.538889	0.105556	Dove	Dove8	1	Mitch	M	Adult	6	65	0	2.8	300	35.2	-28.9538	26.3802	-28.954	26.38	-28.9536	26.3796	Level 3 feeding	0	181		0	180		0	180	180	0	181	0	361	0	0	0	0	0
MAH01092	WGL	04/10/2023	0.538889	0.105556	Dove	Dove8	1	Morgan	M	Adult	6	65	0	2.8	300	35.2	-28.9538	26.3802	-28.954	26.38	-28.9536	26.3796	Level 3 feeding	0	181		0	180		0	180	180	0	181	0	361	0	0	0	0	0
MAH01092	WGL	04/10/2023	0.538889	0.105556	Dove	Dove8	1	Taylor	F	Adult	6	65	0	2.8	300	35.2	-28.9538	26.3802	-28.954	26.38	-28.9536	26.3796	Level 3 feeding	0	181		0	180		0	180	180	0	181	0	361	0	0	0	0	0
MAH01093	WGL	04/10/2023	0.545139	0.0861111	Talking	Talking1	2	Auston	M	Adult	6	45	0	2.8	300	35.2	-28.9541	26.3797	-28.954	26.3799	-28.9538	26.3794	Level 3 feeding	0	8	Head 90; Head to speaker while ruminating; Neck 135	5	1	Head 90; Head to observer while ruminating; Neck 135	0	1	180	5	8	0	9	4.91007	0	5.28478	-1	-5.28478
MAH01093	WGL	04/10/2023	0.545139	0.0861111	Talking	Talking1	2	Mitch	M	Adult	6	45	0	2.8	300	35.2	-28.9541	26.3797	-28.954	26.3799	-28.9538	26.3794	Level 3 feeding	0	35	Level 3 feeding; Neck lifts; One ear	1	13	Level 4 feeding	0	23	180	1	35	0	48	1.02619e-10	0	1.02619e-10	13	1.33404e-09
MAH01093	WGL	04/10/2023	0.545139	0.0861111	Talking	Talking1	2	Taylor	F	Adult	6	45	0	2.8	300	35.2	-28.9541	26.3797	-28.954	26.3799	-28.9538	26.3794	Level 4 feeding	0	17	Head 90; Head to speaker while ruminating; Neck 135	5	7	Head 90; Head moves toward speaker; Neck 135	6	16	180	5	17	6	24	0.0334643	3.6865e-05	0.0334643	23	0.769678
MAH01097	FGR	05/10/2023	0.616667	0.215972	Dove	Dove6	1	Bullpard	M	BigBull	3	30	0	2.5	340	35.2	-29.1002	26.2347	-29.1001	26.2348	-29.1001	26.2345	Level 5 feeding	0	180		0	179		0	179	179	0	180	0	359	0	0	0	0	0
MAH01097	FGR	05/10/2023	0.620139	0.159028	Drone	Drone8	2	Bullpard	M	BigBull	3	30	0	2.5	340	35.2	-29.1002	26.2347	-29.1001	26.2348	-29.1001	26.2345	Level 5 feeding	0	4	Level 5 feeding; One ear	1	4	Chewing ruminating; Head 90; Neck high 180	0	3	180	1	4	0	8	0.999665	0	2.92423	-3	-8.7727
MAH01104	WGL	6/10/2023	0.516667	0.144444	Drone	Drone8	2	Mitch	M	Adult	6	100	0	6.1	310	35.8	-28.9586	26.3627	-28.9584	26.3626	-28.9592	26.3618	Chewing ruminating; Head 90; Neck high 180	0	10	Head 90; Head moves toward speaker; Neck high 180	6	6	Head 90; Neck high 180; Scanning	4	39	180	6	10	4	16	5.28478	0.0719448	5.28478	45	237.815
MAH01104	WGL	6/10/2023	0.516667	0.144444	Drone	Drone8	2	Taylor	F	Adult	6	100	0	6.1	310	35.8	-28.9586	26.3627	-28.9584	26.3626	-28.9591	26.3617	Out of sight	0	181		0	180		0	180	180	0	181	0	361	0	0	0	0	0
MAH01108	FGR	7/10/2023	0.434722	0.208333	Dove	Dove1	2	John	M	Adult	4	40	0	2.4	350	28.9	-29.1015	26.2291	-29.1016	26.2292	-29.1012	26.2293	Level 4 feeding	0	58	Head 90; Neck 135; Walk away from speaker while ruminating	9	8	Out of sight	0	116	181	9	58	0	66	0	0	0	0	0
MAH01108	FGR	7/10/2023	0.434722	0.208333	Dove	Dove1	2	Kariba	F	Adult	4	40	0	2.4	350	28.9	-29.1015	26.2291	-29.1016	26.2292	-29.1012	26.2293	Level 4 feeding	0	56	Head 90; Neck medium 90; Walks away from the speaker	9	5	Out of sight	0	35	181	9	56	0	61	0	0	0	0	0
MAH01108	FGR	7/10/2023	0.429861	5	Vehicle	Vehicle3	1	John	M	Adult	4	40	0	2.4	350	28.9	-29.1015	26.2291	-29.1016	26.2292	-29.1012	26.2293	Chewing ruminating; Head 90; Neck 135	0	17	Chewing ruminating; Head 90; Neck 135; One ear	1	5	Chewing ruminating; Head 90; Neck 135	0	84	179	1	17	0	22	0.00669285	0	0.00669285	5	0.0334643
MAH01110	WGL	8/10/2023	0.446528	0.239583	Vehicle	Vehicle3	1	Auston	M	Adult	4	80	0	2	320	29.7	-28.9545	26.3791	-28.9544	26.379	-28.9539	26.3795	Level 3 feeding	0	155	Head 90; Head moves to observer; Neck 135	6	1	Level 4 feeding	0	24	179	6	155	0	156	0	0	0	0	0
MAH01116	WGL	8/10/2023	0.515972	0.2125	Dove	Dove2	1	Nicole	F	SubAdult	3	60	0	3	320	31.6	-28.9521	26.3694	-28.9523	26.3693	-28.9523	26.3688	Out of sight	0	56	Head 90; Head moves towards other giraffes while ruminating; Neck 135	5	56	Chewing ruminating; Head 90; Neck 135	0	69	180	5	56	0	112	0	0	0	0	0
MAH01116	WGL	8/10/2023	0.515972	0.2125	Dove	Dove2	1	Taylor	F	Adult	3	60	0	3	320	31.6	-28.9521	26.3694	-28.9523	26.3693	-28.9522	26.3687	Chewing ruminating; Head 90; Neck 135	0	181		0	180		0	180	180	0	181	0	361	0	0	0	0	0
MAH01116	WGL	8/10/2023	0.515972	0.2125	Dove	Dove2	1	Tessa	F	SubAdult	3	60	0	3	320	31.6	-28.9521	26.3694	-28.9523	26.3693	-28.9523	26.3688	Head 90; Head moves to observer; Neck high 180; Laying down	6	144	Head 90; Neck high 180; Scanning; Laying down	4	37		0	180	180	4	144	0	181	0	0	0	0	0
MAH01116	WGL	8/10/2023	0.520833	0.2125	Drone	Drone3	2	Nicole	F	SubAdult	3	60	0	3	320	31.6	-28.9521	26.3694	-28.9523	26.3693	-28.9523	26.3688	Chewing ruminating; Head 90; Neck 135	0	26	Head 90; Head moves toward speaker; Neck 135	6	6	Head 90; Head to speaker while ruminating; Neck 135	5	46	180	6	26	5	32	4.98917e-06	1.03058e-08	4.98917e-06	52	0.000259437
MAH01116	WGL	8/10/2023	0.520833	0.2125	Drone	Drone3	2	Tessa	F	SubAdult	3	60	0	3	320	31.6	-28.9521	26.3694	-28.9523	26.3693	-28.9523	26.3688	Head 90; Head moves to observer; Neck high 180; Laying down	6	50	Head 90; Neck high 180; Scanning; Laying down	4	8	Head 90; Head moves to observer; Head moves toward speaker; Neck high 180; Scanning; Laying down	6	54	180	4	50	6	58	0	0	0	0	0
MAH01129	FGR	28/10/2023	0.467361	0.129861	Dove	Dove2	1	John	M	Adult	3	45	0	1.9	250	26.1	-29.1031	26.2327	-29.1033	26.233	-29.1034	26.2324	Level 5 feeding	0	31	Head 90; Neck 135; Walks towards other giraffes while ruminating	9	5	Head 90; Neck 135; Walks to other giraffes	11	14	133	9	31	11	36	5.04252e-08	4.15265e-10	5.04252e-08	19	9.58078e-07
MAH01130	FGR	28/10/2023	0.476389	0.261111	Vehicle	Vehicle2	2	John	M	Adult	3	40	0	1.9	250	26.1	-29.103	26.2325	-29.1028	26.2324	-29.103	26.2321	Chewing ruminating; Head 90; Neck 135	0	5	Head 90; Head to speaker while ruminating; Neck 135	5	65	Head 90; Head to observer while ruminating; Neck 135	0	3	155	5	5	0	70	4.99544	0	4.99544	65	324.704
MAH01132	WGL	29/10/2023	0.493056	0.135417	Dove	Dove2	1	Mitch	M	Adult	8	75	0	2.2	180	22.1	-28.9527	26.3813	-28.9529	26.3817	-28.9522	26.3817	Chewing ruminating; Head 90; Neck 135	0	180		0	179		0	179	179	0	180	0	359	0	0	0	0	0
MAH01132	WGL	29/10/2023	0.493056	0.135417	Dove	Dove2	1	Morgan	M	Adult	8	75	0	2.2	180	22.1	-28.9527	26.3813	-28.9529	26.3817	-28.9522	26.3817	Chewing ruminating; Head 90; Neck 135; Laying down	0	57	Head 90; Head to observer while ruminating; Neck 135; One ear; Laying down	1	26	Head 90; Head to observer while ruminating; Neck 135; Laying down	0	97	179	1	57	0	83	0	0	0	0	0
MAH01132	WGL	29/10/2023	0.493056	0.135417	Dove	Dove2	1	Tessa	F	SubAdult	8	75	0	2.2	180	22.1	-28.9527	26.3813	-28.9529	26.3817	-28.9522	26.3817	Out of sight	0	20	Head 90; Neck 135; Walks to other giraffes	11	7	Head 90; Neck medium 90; Scanning	4	6	179	11	20	4	27	0.00368885	1.22361e-06	0.00368885	13	0.0479551
MAH01133	WGL	29/10/2023	0.497917	0.150694	Vehicle	Vehicle2	2	Mitch	M	Adult	8	75	0	2.2	180	22.1	-28.9527	26.3813	-28.9529	26.3817	-28.9522	26.3817	Level 5 feeding	0	180		0	179		0	179	179	0	180	0	359	0	0	0	0	0
MAH01133	WGL	29/10/2023	0.497917	0.150694	Vehicle	Vehicle2	2	Morgan	M	Adult	8	75	0	2.2	180	22.1	-28.9527	26.3813	-28.9529	26.3817	-28.9522	26.3817	Head 90; Head to observer while ruminating; Neck 135; Laying down	0	7	Head 90; Head to observer while ruminating; Neck 135; One ear; Laying down	1	3	Head 90; Head to observer while ruminating; Neck 135; Laying down	0	6	179	1	7	0	10	0.993307	0	0.993307	3	2.97992
MAH01145	FGR	3/11/2023	0.619444	0.0763889	Dove	Dove8	1	John	M	Adult	4	60	0	3	20	28.3	-29.0972	26.2353	-29.0971	26.2357	-29.0966	26.2354	Chewing ruminating; Head 90; Neck 135	0	180		0	179		0	179	179	0	180	0	359	0	0	0	0	0
MAH01145	FGR	3/11/2023	0.619444	0.0763889	Dove	Dove8	1	Zuri	F	SubAdult	4	60	0	3	20	28.3	-29.0972	26.2353	-29.0971	26.2357	-29.0965	26.2355	Level 3 feeding	0	38	Head 90; Head moves to observer; Neck 135	6	6	Head 90; Neck high 180; Scanning	4	2	179	6	38	4	44	3.06541e-11	5.06262e-14	3.06541e-11	38	1.16486e-09
MAH01146	FGR	3/11/2023	0.625694	0.134028	Talking	Talking2	2	John	M	Adult	3	60	0	3	20	28.3	-29.0972	26.2353	-29.0971	26.2357	-29.0966	26.2354	Out of sight	0	45	Head 90; Neck 135; Walk towards trees to browse; Two ears	2	3	Head 90; Neck 135; Walk towards trees to browse	0	2	179	2	45	0	48	9.32587e-15	0	9.32587e-15	3	2.79776e-14
MAH01146	FGR	3/11/2023	0.625694	0.134028	Talking	Talking2	2	Kariba	F	Adult	3	60	0	3	20	28.3	-29.0972	26.2353	-29.0971	26.2357	-29.0966	26.2354	Chewing ruminating; Head 90; Neck 135	0	2	Chewing ruminating; Head 90; Neck 135; One ear	1	4	Head 90; Head to speaker while ruminating; Neck 135	5	31	179	1	2	5	6	0.999955	4.98764	4.98764	31	154.617
MAH01146	FGR	3/11/2023	0.625694	0.134028	Talking	Talking2	2	Zuri	F	SubAdult	3	60	0	3	20	28.3	-29.0972	26.2353	-29.0971	26.2357	-29.0965	26.2355	Level 3 feeding	0	62	Head 90; Head to speaker while ruminating; Neck medium 90	5	13	Head 90; Head moves toward speaker; Neck 135	6	9	179	5	62	6	75	0	0	0	0	0
MAH01148	WGL	4/11/2023	0.454861	0.222222	Dove	Dove8	1	Molly	F	Adult	10	90	0	3.6	340	25.9	-28.9531	26.3815	-28.9529	26.3817	-28.9531	26.3806	Chewing ruminating; Head 90; Neck 135	0	10	Head 90; Scanning; Neck low 45	4	10	Head 90; Neck 135; Laying down	0	160	179	4	10	0	20	3.52319	0	3.52319	10	35.2319
MAH01148	WGL	4/11/2023	0.454861	0.222222	Dove	Dove8	1	Nicole	F	SubAdult	10	90	0	3.6	340	25.9	-28.9531	26.3815	-28.9529	26.3817	-28.9533	26.3807	Head 90; Head to observer while ruminating; Neck 135	0	161	Head 90; Neck 135; Walks towards other giraffes while ruminating	9	13	Chewing ruminating; Head 90; Neck 135	0	6	179	9	161	0	174	0	0	0	0	0
MAH01148	WGL	4/11/2023	0.454861	0.222222	Dove	Dove8	1	Tessa	F	SubAdult	10	90	0	3.6	340	25.9	-28.9531	26.3815	-28.9529	26.3817	-28.9533	26.3807	Chewing ruminating; Head 90; Neck 135	0	180		0	179		0	179	179	0	180	0	359	0	0	0	0	0
MH01149	WGL	4/11/2023	0.461806	0.133333	Talking	Talking2	2	Morgan	M	Adult	10	90	0	3.6	340	25.9	-28.9531	26.3815	-28.9529	26.3817	-28.9531	26.3806	Chewing ruminating; Head 45; Neck 135; Laying down	0	7	Chewing ruminating; Head 45; Neck 135; One ear; Laying down	1	1	Head 45; Neck 135; Scanning; One ear moves; Laying down	4	9	179	1	7	4	8	0.993307	3.92806	3.92806	9	35.3525
MH01149	WGL	4/11/2023	0.461806	0.133333	Talking	Talking2	2	Tessa	F	SubAdult	10	90	0	3.6	340	25.9	-28.9531	26.3815	-28.9529	26.3817	-28.9533	26.3807	Chewing ruminating; Head 90; Neck 135	0	62	Head 90; Neck 135; Walks towards other giraffes while ruminating	9	6	Chewing ruminating; Head 90; Neck 135; One ear moves	1	14	179	9	62	1	68	0	0	0	0	0
MAH01150	FGR	9/11/2023	0.631944	0.222222	Vehicle	Vehicle8	1	Zuri	F	SubAdult	2	75	0	1.8	250	30.4	-29.1015	26.2275	-29.1012	26.2276	-29.1013	26.2269	Head 90; Head to observer while ruminating; Neck 135	0	53	Head 90; Head to speaker while ruminating; Neck 135	5	11	Chewing ruminating; Head 90; Neck 135	0	103	180	5	53	0	64	0	0	0	0	0
MAH01151	FGR	9/11/2023	0.6375	0.1375	Dove	Dove3	2	Zuri	F	SubAdult	2	95	0	1.8	250	30.4	-29.1015	26.2275	-29.1012	26.2276	-29.1011	26.2267	Level 3 feeding	0	37	Head 90; Neck 135; Walks away from the speaker	9	17	Head 90; Neck 135; Scanning	4	12	169	9	37	4	54	1.24992e-10	0	1.24992e-10	17	2.12486e-09
MAH01154	WGL	10/11/2023	0.447917	0.182639	Dove	Dove3	2	Elizabeth	F	Adult	10	90	0	2.2	50	27.5	-28.9541	26.3719	-28.9539	26.3718	-28.9536	26.3725	Level 3 feeding	0	180		0	179		0	179	179	0	180	0	359	0	0	0	0	0
MAH01154	WGL	10/11/2023	0.447917	0.182639	Dove	Dove3	2	Mitch	M	Adult	10	90	0	2.2	50	27.5	-28.9541	26.3719	-28.9539	26.3718	-28.9538	26.3726	Out of sight	0	21	Head 90; Neck 135; Walk away from speaker while ruminating	9	3	Out of sight	0	156	179	9	21	0	24	0.00111055	0	0.00111055	3	0.00333165
MAH01154	WGL	10/11/2023	0.447917	0.182639	Dove	Dove3	2	Nicole	F	SubAdult	10	90	0	2.2	50	27.5	-28.9541	26.3719	-28.9539	26.3718	-28.9536	26.3725	Level 2 feeding	0	101	Head 90; Neck 135; Walks to other giraffes	11	24	Level 1 feeding	0	10	179	11	101	0	125	0	0	0	0	0
MAH01158	FGR	11/11/2023	0.463194	0.125	Dove	Dove4	1	John	M	Adult	4	50	0	3.2	340	32.4	-29.1015	26.2292	-29.1016	26.229	-29.1011	26.2291	Level 4 feeding	0	162	Head 90; Neck 135; Scanning	4	2	Body turns to other giraffes; Head 90; Neck 135	7	5	179	4	162	7	164	0	0	0	0	0
MAH01158	FGR	11/11/2023	0.463194	0.125	Dove	Dove4	1	Kariba	F	Adult	4	50	0	3.2	340	32.4	-29.1015	26.2292	-29.1016	26.229	-29.1011	26.2291	Level 3 feeding	0	180		0	179		0	179	179	0	180	0	359	0	0	0	0	0
MAH01158	FGR	11/11/2023	0.463194	0.125	Dove	Dove4	1	Zuri	F	SubAdult	4	50	0	3.2	340	32.4	-29.1015	26.2292	-29.1016	26.229	-29.1011	26.2291	Level 4 feeding	0	90	Head 90; Head moves towards other giraffes while ruminating; Neck 135	5	2	Level 4 feeding	0	88	179	5	90	0	92	0	0	0	0	0
MAH01159	FGR	11/11/2023	0.468056	0.0652778	Talking	Talking5	2	Bullpard	M	BigBull	4	50	0	3.2	340	32.4	-29.1015	26.2292	-29.1016	26.229	-29.1011	26.2291	Level 5 feeding	0	141	Head 90; Neck 135; Walks away from the speaker	9	10	Head 90; Neck medium 90	0	29	179	9	141	0	151	0	0	0	0	0
MAH01159	FGR	11/11/2023	0.468056	0.0652778	Talking	Talking5	2	John	M	Adult	4	50	0	3.2	340	32.4	-29.1015	26.2292	-29.1016	26.229	-29.1011	26.2291	Level 3 feeding	0	44	Head 90; Neck 135; Walks away from the speaker	9	38	Head 90; Neck 135; Scanning	4	3	179	9	44	4	82	1.13909e-13	0	1.13909e-13	38	4.32854e-12
MAH01159	FGR	11/11/2023	0.468056	0.0652778	Talking	Talking5	2	Kariba	F	Adult	4	50	0	3.2	340	32.4	-29.1015	26.2292	-29.1016	26.229	-29.1011	26.2291	Level 4 feeding	0	180		0	179		0	179	179	0	180	0	359	0	0	0	0	0
MAH01159	FGR	11/11/2023	0.468056	0.0652778	Talking	Talking5	2	Zuri	F	SubAdult	4	50	0	3.2	340	32.4	-29.1015	26.2292	-29.1016	26.229	-29.1011	26.2291	Level 3 feeding	0	180		0	179		0	179	179	0	180	0	359	0	0	0	0	0
MAH01162	FGR	14/11/2023	0.625694	0.146528	Dove	Dove5	1	Kariba	F	Adult	3	60	0	2.5	30	28	-29.0978	26.2364	-29.0977	26.2361	-29.0983	26.2362	Chewing ruminating; Head 90; Neck 135	0	180		0	179		0	179	179	0	180	0	359	0	0	0	0	0
MAH01713	WGL	26/11/2023	0.656944	0.153472	Dove	Dove1	1	Bob	M	BigBull	9	100	0	3.1	330	36.3	-28.9522	26.3815	-28.9522	26.3817	-28.9534	26.3813	Level 5 feeding	0	181		0	180		0	180	180	0	181	0	361	0	0	0	0	0
MAH01713	WGL	26/11/2023	0.656944	0.153472	Dove	Dove1	1	Mitch	M	Adult	9	100	0	3.1	330	36.3	-28.9522	26.3815	-28.9522	26.3817	-28.953	26.3815	Level 5 feeding	0	181		0	180		0	180	180	0	181	0	361	0	0	0	0	0
MAH01713	WGL	26/11/2023	0.656944	0.153472	Dove	Dove1	1	Morgan	M	Adult	9	100	0	3.1	330	36.3	-28.9522	26.3815	-28.9522	26.3817	-28.9534	26.3813	Head 90; Neck 135; Walk towards trees to browse	0	181		0	180		0	180	180	0	181	0	361	0	0	0	0	0
MAH01713	WGL	26/11/2023	0.656944	0.153472	Dove	Dove1	1	Tessa	F	SubAdult	9	100	0	3.1	330	36.3	-28.9522	26.3815	-28.9522	26.3817	-28.9534	26.3813	Level 5 feeding	0	181		0	180		0	180	180	0	181	0	361	0	0	0	0	0
MAH01727	WGL	30/11/2023	0.485417	0.332639	Vehicle	Vehicle6	1	Molly	F	Adult	9	100	0	2.6	10	27.2	-28.9446	26.3656	-28.9444	26.3652	-28.9456	26.3653	Level 3 feeding	0	181		0	180		0	180	180	0	181	0	361	0	0	0	0	0
MAH01727	WGL	30/11/2023	0.485417	0.332639	Vehicle	Vehicle6	1	Nicole	F	SubAdult	9	100	0	2.6	10	27.2	-28.9446	26.3656	-28.9444	26.3652	-28.9456	26.3653	Level 2 feeding	0	36	Head 90; Head to speaker while ruminating; Neck 135	5	3	Level 4 feeding	0	8	180	5	36	0	39	1.88757e-10	0	1.88757e-10	3	5.6627e-10
MAH01727	WGL	30/11/2023	0.485417	0.332639	Vehicle	Vehicle6	1	Tessa	F	SubAdult	9	100	0	2.6	10	27.2	-28.9446	26.3656	-28.9444	26.3652	-28.9456	26.3653	Head 90; Neck 135; Walk towards trees to browse	0	110	Head 90; Neck 135; Scanning	4	4	Head 90; Neck 135; Walk towards trees to browse	0	67	180	4	110	0	114	0	0	0	0	0
MAH01730	WGL	30/11/2023	0.5	0.127778	Dove	Dove3	2	Bob	M	BigBull	9	90	0	2.6	10	27.2	-28.9447	26.3654	-28.9449	26.3656	-28.9454	26.3651	Level 4 feeding	0	181		0	180		0	180	180	0	181	0	361	0	0	0	0	0
MAH01730	WGL	30/11/2023	0.5	0.127778	Dove	Dove3	2	Molly	F	Adult	9	90	0	2.6	10	27.2	-28.9447	26.3654	-28.9449	26.3656	-28.9455	26.3654	Chewing ruminating; Head 90; Neck medium 90	0	181		0	180		0	180	180	0	181	0	361	0	0	0	0	0
MAH01730	WGL	30/11/2023	0.5	0.127778	Dove	Dove3	2	Nicole	F	SubAdult	9	90	0	2.6	10	27.2	-28.9447	26.3654	-28.9449	26.3656	-28.9455	26.3654	Level 3 feeding	0	181		0	180		0	180	180	0	181	0	361	0	0	0	0	0
MAH01730	WGL	30/11/2023	0.5	0.127778	Dove	Dove3	2	Tessa	F	SubAdult	9	90	0	2.6	10	27.2	-28.9447	26.3654	-28.9449	26.3656	-28.9455	26.3654	Level 4 feeding	0	181		0	180		0	180	180	0	181	0	361	0	0	0	0	0
MAH01749	FGR	23/01/2024	0.519444	0.135417	Vehicle	Vehicle4	1	John	M	Adult	4	75	0	1.9	20	28	-29.0983	26.2355	-29.0983	26.2359	-29.0988	26.2357	Out of sight	0	22	Head 90; Neck 135; Scanning	4	7	Head 90; Neck 135; Scanning; Head turns to observer	6	11	180	4	22	6	29	0.000181591	2.48396e-07	0.000181591	18	0.00326865
MAH01749	FGR	23/01/2024	0.519444	0.135417	Vehicle	Vehicle4	1	Kariba	F	Adult	4	75	0	1.9	20	28	-29.0983	26.2355	-29.0983	26.2359	-29.0988	26.2357	Head 90; Neck 135; Walk towards trees to browse	0	32	Head 90; Neck 135; Walks towards speaker	8	7	Head 90; Head moves toward speaker; Neck 135	6	42	180	8	32	6	39	1.64892e-08	1.12776e-11	1.64892e-08	49	8.07972e-07
MAH01749	FGR	23/01/2024	0.519444	0.135417	Vehicle	Vehicle4	1	Zuri	F	SubAdult	4	75	0	1.9	20	28	-29.0983	26.2355	-29.0983	26.2359	-29.0989	26.2354	Level 2 feeding	0	25	Level 2 feeding; One ear	1	1	Level 2 feeding	0	155	180	1	25	0	26	2.26032e-06	0	2.26032e-06	1	2.26032e-06
MAH01752	FGR	23/01/2024	0.55	0.145139	Dove	Dove4	2	Kariba	F	Adult	4	60	0	2.1	20	28.1	-29.0991	26.2354	-29.0993	26.2356	-29.0995	26.2351	Level 4 feeding	0	35	Level 5 feeding; One ear	1	4	Level 5 feeding	0	82	180	1	35	0	39	1.02619e-10	0	1.02619e-10	4	4.10475e-10
MAH01752	FGR	23/01/2024	0.55	0.145139	Dove	Dove4	2	Zuri	F	SubAdult	4	60	0	2.1	20	28.1	-29.0991	26.2354	-29.0993	26.2356	-29.0995	26.2351	Level 3 feeding	0	181		0	180		0	180	180	0	181	0	361	0	0	0	0	0
MAH01754	WGL	24/01/2024	0.39375	0.133333	Vehicle	Vehicle4	1	Droopy	F	Adult	7	80	0	1.6	60	24.6	-28.9577	26.3643	-28.9572	26.3642	-28.9575	26.3654	Chewing ruminating; Head 90; Neck 135	0	181		0	180		0	180	180	0	181	0	361	0	0	0	0	0
MAH01755	WGL	24/01/2024	0.400694	0.128472	Dove	Dove4	2	Droopy	F	Adult	7	80	0	1.7	360	27.5	-28.9577	26.3643	-28.9572	26.3642	-28.9575	26.3654	Head 90; Head to speaker while ruminating; Neck 135	5	180		0	179		0	179	179	0	180	0	359	0	0	0	0	0
MAH01762	FGR	25/01/2024	0.63125	0.136806	Dove	Dove1	1	Bullpard	M	BigBull	3	80	0	1.1	330	31.9	-29.0957	26.2365	-29.0954	26.2366	-29.0956	26.2357	Chewing ruminating; Head 45; Neck high 180	0	181		0	180		0	180	180	0	181	0	361	0	0	0	0	0
MAH01763	FGR	25/01/2024	0.642361	0.14375	Drone	Drone1	2	Bullpard	M	BigBull	3	80	0	1.1	330	31.9	-29.096	26.2355	-29.0956	26.2356	-29.0957	26.2348	Level 5 feeding	0	12	Body turns towards speaker; Chewing ruminating; Head 90; Neck 135	7	29	Head 90; Neck 135; Walks away from the speaker	9	16	180	7	12	9	41	3.5	2.29017e-12	3.5	45	157.5
MAH01764	WGL	26/01/2024	0.398611	0.131944	Dove	Dove1	1	Mitch	M	Adult	9	82	0	2.1	130	28.7	-28.9504	26.3812	-28.9505	26.3813	-28.9507	26.3802	Head 90; Neck 135; Walks to trees to browse while ruminating	0	99	Head 90; Neck 135; Walk away from speaker while ruminating	9	9	Head 90; Neck 135; Scanning	4	8	179	9	99	4	108	0	0	0	0	0
MAH01764	WGL	26/01/2024	0.398611	0.131944	Dove	Dove1	1	Morgan	M	Adult	9	82	0	2.1	130	28.7	-28.9504	26.3812	-28.9505	26.3813	-28.9507	26.3802	Chewing ruminating; Head 90; Neck 135	0	180		0	179		0	179	179	0	180	0	359	0	0	0	0	0
MAH01764	WGL	26/01/2024	0.398611	0.131944	Dove	Dove1	1	Taylor	F	Adult	9	82	0	2.1	130	28.7	-28.9504	26.3812	-28.9505	26.3813	-28.9507	26.3802	Chewing ruminating; Head 90; Neck medium 90	0	180		0	179		0	179	179	0	180	0	359	0	0	0	0	0
MAH01765	WGL	26/01/2024	0.416667	0.128472	Drone	Drone1	2	Auston	M	Adult	9	60	0	2.1	130	28.7	-28.9518	26.3793	-28.9516	26.3795	-28.9518	26.3787	Level 4 feeding	0	154		0	153		0	153	153	0	154	0	307	0	0	0	0	0
MAH01765	WGL	26/01/2024	0.416667	0.128472	Drone	Drone1	2	Morgan	M	Adult	9	60	0	2.1	130	28.7	-28.9518	26.3793	-28.9516	26.3795	-28.9518	26.3787	Level 4 feeding	0	23	Head 90; Head to speaker while ruminating; Neck high 180	5	5	Level 4 feeding	0	126	153	5	23	0	28	8.35071e-05	0	8.35071e-05	5	0.000417536
MAH01765	WGL	26/01/2024	0.416667	0.128472	Drone	Drone1	2	Nicole	F	SubAdult	9	60	0	2.1	130	28.7	-28.9518	26.3793	-28.9516	26.3795	-28.9518	26.379	Out of sight	0	4	Head 90; Neck 135; Walks towards speaker	8	8	Head 90; Head moves to observer; Neck 135	6	39	153	8	4	6	12	7.99732	3	7.99732	47	375.874
MAH01765	WGL	26/01/2024	0.416667	0.128472	Drone	Drone1	2	Tessa	F	SubAdult	9	60	0	2.1	130	28.7	-28.9518	26.3793	-28.9516	26.3795	-28.9518	26.3787	Head 90; Head to observer while ruminating; Neck high 180	0	10	Head 90; Head moves toward speaker; Neck high 180	6	20	Head 90; Head to speaker while ruminating; Neck high 180	5	10	153	6	10	5	30	5.28478	7.61499e-08	5.28478	30	158.543
MAH01777	FGR	27/01/2024	0.450694	0.149306	Talking	Talking2	1	Zuri	F	SubAdult	3	35	0	1.2	110	23.3	-29.0957	26.2404	-29.0956	26.2402	-29.0959	26.2402	Level 3 feeding	0	8	Level 3 feeding; Neck lifts; Head movement toward speaker	6	7	Head 90; Head to speaker while ruminating; Neck high 180	5	4	180	6	8	5	15	5.89208	0.237129	5.89208	11	64.8129
MAH01778	FGR	27/01/2024	0.464583	0.125	Dove	Dove5	2	Zuri	F	SubAdult	3	35	0	1.2	110	23.3	-29.0957	26.2404	-29.0956	26.2402	-29.0959	26.2402	Chewing ruminating; Head 90; Neck 135	0	47	Head 90; Head to speaker while ruminating; Neck 135	5	44	Head 90; Head to observer while ruminating; Neck 135	0	15	179	5	47	0	91	3.33067e-15	0	3.33067e-15	44	1.46549e-13
MAH01780	WGL	28/01/2024	0.458333	0.129861	Talking	Talking2	1	Auston	M	Adult	2	45	0	1.5	350	29.4	-28.9538	26.3831	-28.9539	26.3832	-28.9543	26.3831	Level 4 feeding	0	9	Chewing ruminating; Head 90; Neck 135; One ear	1	8	Level 4 feeding	0	18	179	1	9	0	17	0.952574	0	0.952574	8	7.62059
MAH01780	WGL	28/01/2024	0.458333	0.129861	Talking	Talking2	1	Mitch	M	Adult	2	45	0	1.5	350	29.4	-28.9538	26.3831	-28.9539	26.3832	-28.9543	26.3831	Level 3 feeding	0	47	Level 3 feeding; Neck lifts; One ear	1	4	Chewing ruminating; Head 90; Neck 135	0	1	179	1	47	0	51	6.66134e-16	0	6.66134e-16	4	2.66454e-15
MAH01781	WGL	28/01/2024	0.466667	0.125694	Dove	Dove5	2	Auston	M	Adult	2	35	0	1.5	350	29.4	-28.954	26.3831	-28.954	26.3833	-28.9544	26.383	Level 4 feeding	0	180		0	179		0	179	179	0	180	0	359	0	0	0	0	0
MAH01797	APGR	29/01/2024	0.465972	0.152778	Dove	Dove6	1	AZ01M	M	Adult	4	65	0	2.7	337.5	26.8	-28.5889	26.4452	-28.5891	26.4449	-28.5886	26.4448	Head 90; Head to observer while ruminating; Neck 135	0	56	Head 90; Neck 135; Scanning	4	5	Chewing ruminating; Head 90; Neck 135	0	9	180	4	56	0	61	0	0	0	0	0
MAH01798	APGR	29/01/2024	0.481944	0.146528	Talking	Talking2	2	AZ07F	F	Adult	4	80	0	2.7	337.5	27.9	-28.5886	26.4434	-28.5888	26.4433	-28.5882	26.4429	Level 3 feeding	0	13	Head 90; Head moves toward speaker; Neck high 180	6	9	Head 90; Head to observer while ruminating; Neck high 180	0	9	180	6	13	0	22	1.61365	0	1.61365	9	14.5228
MAH01823	APGR	31/01/2024	0.551389	0.131944	Dove	Dove8	1	AZ07F	F	Adult	8	85	0	2.7	315	28.6	-28.5885	26.4451	-28.5888	26.4451	-28.5885	26.4462	Head 90; Head to observer while ruminating; Neck 135	0	181		0	180		0	180	180	0	181	0	361	0	0	0	0	0
MAH01824	APGR	31/01/2024	0.557639	0.131944	Drone	Drone6	2	AZ07F	F	Adult	3	90	0	2.7	315	28.6	-28.5885	26.4451	-28.5888	26.4451	-28.5885	26.4462	Head 90; Head to observer while ruminating; Neck 135	0	24	Head 90; Head moves toward speaker; Neck high 180; Two ears moves	6	110	Head 90; Head to speaker while ruminating; Neck high 180	5	3	180	6	24	5	134	3.6865e-05	0	3.6865e-05	110	0.00405516
MAH01844	APGR	2/02/2024	0.427083	0.134028	Dove	Dove3	1	AZ01M	M	Adult	5	70	0	3.1	337.5	24.1	-28.5923	26.448	-28.5922	26.4476	-28.5929	26.4482	Level 4 feeding	0	181		0	180		0	180	180	0	181	0	361	0	0	0	0	0
MAH01844	APGR	2/02/2024	0.427083	0.134028	Dove	Dove3	1	AZ05M	M	Adult	5	70	0	3.1	337.5	24.1	-28.5923	26.448	-28.5922	26.4476	-28.5929	26.4482	Head 90; Head to observer while ruminating; Neck 135	0	181		0	180		0	180	180	0	181	0	361	0	0	0	0	0
MAH01844	APGR	2/02/2024	0.427083	0.134028	Dove	Dove3	1	AZ07F	F	Adult	5	70	0	3.1	337.5	24.1	-28.5923	26.448	-28.5922	26.4476	-28.5929	26.4482	Head 90; Head to observer while ruminating; Neck 135	0	181		0	180		0	180	180	0	181	0	361	0	0	0	0	0
MAH01845	APGR	2/02/2024	0.434722	0.13125	Vehicle	Vehicle5	2	AZ05M	M	Adult	5	60	0	3.1	337.5	24.1	-28.5923	26.448	-28.5922	26.4476	-28.5929	26.4482	Chewing ruminating; Head 90; Neck 135	0	4	Head 90; Head moves to observer; Neck 135	6	7	Head 90; Head to observer while ruminating; Neck 135	0	50	179	6	4	0	11	5.99799	0	5.99799	7	41.9859
MAH01845	APGR	2/02/2024	0.434722	0.13125	Vehicle	Vehicle5	2	AZ07F	F	Adult	5	60	0	3.1	337.5	24.1	-28.5923	26.448	-28.5922	26.4476	-28.5929	26.4482	Head 90; Head to observer while ruminating; Neck 135	0	3	Head 90; Head moves toward speaker; Neck 135	6	8	Head 90; Head to speaker while ruminating; Neck 135	5	4	179	6	3	5	11	5.99926	3.65529	5.99926	12	71.9911
MAH01872	WGL	3/02/2024	0.527778	0.130556	Drone	Drone4	1	Taylor	F	Adult	9	100	0	3	290	30.9	-28.9554	26.3654	-28.9554	26.3659	-28.9562	26.3653	Chewing ruminating; Head 90; Neck 135	0	11	Head 90; Head moves toward speaker; Neck 135	6	10	Head 90; Head to speaker while ruminating; Neck 135	5	36	180	6	11	5	21	4.38635	0.000616973	4.38635	46	201.772
MAH01873	WGL	3/02/2024	0.535417	0.125	Dove	Dove6	2	Taylor	F	Adult	9	92	0	3	290	30.9	-28.9554	26.3654	-28.9554	26.3659	-28.9562	26.3653	Chewing ruminating; Head 90; Neck 135	0	81	Chewing ruminating; Head 90; Neck 135; One ear	1	4	Chewing ruminating; Head 90; Neck 135	0	8	179	1	81	0	85	0	0	0	0	0
MAH01880	FGR	4/02/2024	0.449306	0.135417	Drone	Drone4	1	Kariba	F	Adult	3	62	0	0	0	24.8	-29.0964	26.2377	-29.0961	26.2377	-29.0961	26.2383	Chewing ruminating; Head 90; Neck 135	0	3	Head 45; Head to speaker while ruminating; Neck 135	5	23	Head 45; Neck 135; Walks towards other giraffes while ruminating	9	20	180	5	3	9	26	4.99938	7.48375e-06	4.99938	54	269.967
MAH01881	FGR	4/02/2024	0.471528	0.129861	Dove	Dove6	2	John	M	Adult	3	90	0	0	0	24.8	-29.0979	26.2386	-29.0981	26.2386	-29.0983	26.2378	Level 5 feeding	0	181		0	180		0	180	180	0	181	0	361	0	0	0	0	0
MAH01891	WGL	5/02/2024	0.467361	0.120139	Vehicle	Vehicle1	1	Elizabeth	F	Adult	9	55	0	3.6	330	30.4	-28.9559	26.355	-28.9558	26.355	-28.9564	26.3546	Chewing ruminating; Head 90; Neck 135	0	60	Head 90; Head to speaker while ruminating; Neck 135	5	5	Head 90; Head to observer while ruminating; Neck 135	0	116	180	5	60	0	65	0	0	0	0	0
MAH01891	WGL	5/02/2024	0.467361	0.120139	Vehicle	Vehicle1	1	Tessa	F	SubAdult	9	55	0	3.6	330	30.4	-28.9559	26.355	-28.9558	26.355	-28.9564	26.3546	Chewing ruminating; Head 90; Neck 135	0	8	Chewing ruminating; Head 90; Neck 135; One ear	1	10	Chewing ruminating; Head 90; Neck 135	0	4	180	1	8	0	18	0.982014	0	0.982014	10	9.82014
MAH01894	WGL	5/02/2024	0.484028	0.170139	Dove	Dove3	2	Elizabeth	F	Adult	9	65	0	3.4	320	33.8	-28.956	26.3549	-28.956	26.3548	-28.9564	26.355	Chewing ruminating; Head 90; Neck 135	0	29	Head 90; Neck 135; Walks towards other giraffes while ruminating	9	7	Head 90; Neck 135; Scanning	4	62	180	9	29	4	36	3.72594e-07	1.51005e-10	3.72594e-07	69	2.5709e-05
MAH01894	WGL	5/02/2024	0.484028	0.170139	Dove	Dove3	2	Molly	F	Adult	9	65	0	3.4	320	33.8	-28.956	26.3549	-28.956	26.3548	-28.9564	26.355	Chewing ruminating; Head 90; Neck 135	0	11	Chewing ruminating; Head 90; Neck 135; One ear	1	4	Chewing ruminating; Head 90; Neck 135	0	74	180	1	11	0	15	0.731059	0	0.731059	4	2.92423
MAH01894	WGL	5/02/2024	0.484028	0.170139	Dove	Dove3	2	Taylor	F	Adult	9	65	0	3.4	320	33.8	-28.956	26.3549	-28.956	26.3548	-28.9564	26.355	Chewing ruminating; Head 90; Neck 135	0	36	Head 90; Neck 135; Walk away from speaker while ruminating	9	8	Out of sight	0	137	180	9	36	0	44	3.39762e-10	0	3.39762e-10	8	2.7181e-09
MAH01897	FGR	6/02/2024	0.548611	0.125694	Vehicle	Vehicle1	1	John	M	Adult	3	54	0	1.8	30	31.6	-29.0996	26.235	-29.0998	26.2351	-29.0993	26.2354	Level 4 feeding	0	180		0	179		0	179	179	0	180	0	359	0	0	0	0	0
MAH01897	FGR	6/02/2024	0.548611	0.125694	Vehicle	Vehicle1	1	Kariba	F	Adult	3	54	0	1.8	30	31.6	-29.0996	26.235	-29.0998	26.2351	-29.0994	26.2354	Chewing ruminating; Head 90; Neck 135	0	180		0	179		0	179	179	0	180	0	359	0	0	0	0	0
MAH01897	FGR	6/02/2024	0.548611	0.125694	Vehicle	Vehicle1	1	Zuri	F	SubAdult	3	54	0	1.8	30	31.6	-29.0996	26.235	-29.0998	26.2351	-29.0994	26.2354	Level 4 feeding	0	43	Chewing ruminating; Neck medium 90; Head 135; Neck lift and head turn simoultanously	6	1	Chewing ruminating; Head 90; Neck 135	0	33	179	6	43	0	44	2.06501e-13	0	2.06501e-13	1	2.06501e-13
MAH01898	FGR	6/02/2024	0.560417	0.127083	Dove	Dove3	2	John	M	Adult	3	88	0	1.8	30	31.6	-29.099	26.2356	-29.0992	26.2357	-29.0983	26.236		0	182		0	181		0	181	181	0	182	0	363	0	0	0	0	0
MAH01898	FGR	6/02/2024	0.560417	0.127083	Dove	Dove3	2	Kariba	F	Adult	3	88	0	1.8	30	31.6	-29.099	26.2356	-29.0992	26.2357	-29.0983	26.236	Chewing ruminating; Head 90; Neck 135	0	182		0	181		0	181	181	0	182	0	363	0	0	0	0	0
MAH01898	FGR	6/02/2024	0.560417	0.127083	Dove	Dove3	2	Zuri	F	SubAdult	3	88	0	1.8	30	31.6	-29.099	26.2356	-29.0992	26.2357	-29.0983	26.236	Head 90; Head to observer while ruminating; Neck 135	0	182		0	181		0	181	181	0	182	0	363	0	0	0	0	0
MAH01899	WGL	7/02/2024	0.451389	0.127083	Dove	Dove7	1	Auston	M	Adult	2	65	0	1.4	320	34.1	-28.9572	26.3641	-28.9568	26.3641	-28.9568	26.3646	Out of sight	0	181		0	180		0	180	180	0	181	0	361	0	0	0	0	0
MAH01899	WGL	7/02/2024	0.451389	0.127083	Dove	Dove7	1	Morgan	M	Adult	2	65	0	1.4	320	34.1	-28.9572	26.3641	-28.9568	26.3641	-28.9568	26.3646	Chewing ruminating; Head 90; Neck 135	0	5	Chewing ruminating; Head 90; Neck 135; One ear	1	7	Chewing ruminating; Head 90; Neck 135	0	69	180	1	5	0	12	0.999089	0	0.999089	7	6.99362
MAH01901	WGL	7/02/2024	0.463889	0.134028	Talking	Talking2	2	Auston	M	Adult	2	65	0	1.4	320	34.1	-28.9571	26.365	-28.9569	26.3651	-28.9572	26.3656	Out of sight	0	36	Body turns towards speaker; Head 90; Neck 135	7	4	Level 5 feeding	0	141	180	7	36	0	40	2.6426e-10	0	2.6426e-10	4	1.05704e-09
MAH01902	FGR	8/02/2024	0.552778	0.166667	Dove	Dove7	1	Bullpard	M	BigBull	4	38	0	1.2	110	31.3	-29.0975	26.2364	-29.0978	26.2367	-29.0972	26.2365	Chewing ruminating; Head 90; Neck 135	0	181		0	180		0	180	180	0	181	0	361	0	0	0	0	0
MAH01903	FGR	8/02/2024	0.559722	0.127778	Talking	Talking2	2	Bullpard	M	BigBull	4	38	0	1.2	110	31.3	-29.0975	26.2364	-29.0978	26.2367	-29.0972	26.2365	Chewing ruminating; Head 90; Neck 135	0	2	Head 90; Neck 135; Two ears	2	63	Head 45; Neck 135; Scanning	4	116	180	2	2	4	65	1.99991	0	1.99991	63	125.994
MAH01904	WGL	9/02/2024	0.377083	0.125694	Dove	Dove6	1	Bob	M	BigBull	8	35	0	1.7	340	25.6	-28.9576	26.3659	-28.958	26.3659	-28.9578	26.3662	Head 90; Head to observer while ruminating; Neck high 180	0	18	Head 90; Head moves to observer; Neck high 180	6	9	Head 90; Neck 135; Walks away from the speaker	9	7	180	6	18	9	27	0.0148357	2.75312e-06	0.0148357	41	0.608265
MAH01904	WGL	9/02/2024	0.377083	0.125694	Dove	Dove6	1	Elizabeth	F	Adult	8	35	0	1.7	340	25.6	-28.9576	26.3659	-28.958	26.3659	-28.9577	26.3663	Level 6 feeding	0	181		0	180		0	180	180	0	181	0	361	0	0	0	0	0
MAH01904	WGL	9/02/2024	0.377083	0.125694	Dove	Dove6	1	Morgan	M	Adult	8	35	0	1.7	340	25.6	-28.9576	26.3659	-28.958	26.3659	-28.9577	26.3663	Level 5 feeding	0	181		0	180		0	180	180	0	181	0	361	0	0	0	0	0
MAH01905	WGL	9/02/2024	0.384722	0.185417	Drone	Drone5	2	Bob	M	BigBull	8	35	0	1.7	340	25.6	-28.9576	26.3659	-28.958	26.3659	-28.9578	26.3662	Chewing ruminating; Head 90; Neck high 180	0	2	Body turns towards speaker; Chewing ruminating; Head 90; Neck high 180	7	4	Head 45; Head moves toward speaker; Neck high 180	6	2	180	7	2	6	6	6.99968	5.98516	6.99968	10	69.9968
MAH01905	WGL	9/02/2024	0.384722	0.185417	Drone	Drone5	2	Droopy	F	Adult	8	35	0	1.7	340	25.6	-28.9576	26.3659	-28.958	26.3659	-28.9577	26.3663	Level 5 feeding	0	5	Head 90; Head moves toward speaker; Neck 135	6	8	Head 90; Head to speaker while ruminating; Neck 135	5	6	180	6	5	5	13	5.99453	1.34471	5.99453	14	83.9235
MAH01905	WGL	9/02/2024	0.384722	0.185417	Drone	Drone5	2	Elizabeth	F	Adult	8	35	0	1.7	340	25.6	-28.9576	26.3659	-28.958	26.3659	-28.9577	26.3662	Level 4 feeding	0	68	Head 90; Head moves towards other giraffe; Neck 135	6	6	Head 90; Head to observer while ruminating; Neck 135	0	107	180	6	68	0	74	0	0	0	0	0
MAH01905	WGL	9/02/2024	0.384722	0.185417	Drone	Drone5	2	Nicole	F	SubAdult	8	35	0	1.7	340	25.6	-28.9576	26.3659	-28.958	26.3659	-28.9577	26.3663	Scratching itself	0	9	Head 90; Head moves toward speaker; Neck 135	6	6	Scratching itself	0	1	180	6	9	0	15	5.71544	0	5.71544	6	34.2927
MAH01917	FGR	10/02/2024	0.50625	0.125	Dove	Dove6	1	Kariba	F	Adult	4	65	0	1.8	230	27.7	-29.096	26.2365	-29.096	26.2362	-29.0955	26.2365	Level 2 feeding	0	170	Head 90; Neck 135; Scanning	4	3	Head 90; Head moves to observer; Neck 135	6	1	179	4	170	6	173	0	0	0	0	0
MAH01919	FGR	10/02/2024	0.517361	0.169444	Drone	Drone5	2	Zuri	F	SubAdult	4	58	0	1.8	230	27.7	-29.0959	26.2375	-29.096	26.2377	-29.0957	26.2383	Level 3 feeding	0	41	Level 3 feeding; Neck lifts; Head turns to observer	6	1	Head 90; Head to observer while ruminating; Neck 135	0	2	179	6	41	0	42	1.52678e-12	0	1.52678e-12	1	1.52678e-12
MAH01921	WGL	11/02/2024	0.461806	0.126389	Dove	Dove4	1	Droopy	F	Adult	9	65	0	2.7	40	28.4	-28.9531	26.381	-28.9534	26.381	-28.9528	26.3814	Head 90; Neck 135; Osteophagia	0	181		0	180		0	180	180	0	181	0	361	0	0	0	0	0
MAH01921	WGL	11/02/2024	0.461806	0.126389	Dove	Dove4	1	Elizabeth	F	Adult	9	65	0	2.7	40	28.4	-28.9531	26.381	-28.9534	26.381	-28.9526	26.3817	Head 90; Head to observer while ruminating; Neck 135	0	181		0	180		0	180	180	0	181	0	361	0	0	0	0	0
MAH01921	WGL	11/02/2024	0.461806	0.126389	Dove	Dove4	1	Molly	F	Adult	9	65	0	2.7	40	28.4	-28.9531	26.381	-28.9534	26.381	-28.9526	26.3817	Head 90; Head to observer while ruminating; Neck 135	0	181		0	180		0	180	180	0	181	0	361	0	0	0	0	0
MAH01921	WGL	11/02/2024	0.461806	0.126389	Dove	Dove4	1	Tessa	F	SubAdult	9	65	0	2.7	40	28.4	-28.9531	26.381	-28.9534	26.381	-28.9526	26.3814	Level 4 feeding	0	181		0	180		0	180	180	0	181	0	361	0	0	0	0	0
MAH01922	WGL	11/02/2024	0.469444	0.154861	Talking	Talking6	2	Bob	M	BigBull	9	90	0	2.7	40	28.4	-28.9531	26.381	-28.9534	26.381	-28.9528	26.3814	Level 4 feeding	0	15	Head 90; Neck 135; Scanning	4	20	Chewing ruminating; Head 90; Neck 135	0	54	179	4	15	0	35	0.189703	0	0.189703	20	3.79407
MAH01922	WGL	11/02/2024	0.469444	0.154861	Talking	Talking6	2	Elizabeth	F	Adult	9	90	0	2.7	40	28.4	-28.9531	26.381	-28.9534	26.381	-28.9526	26.3817	Chewing ruminating; Head 90; Neck 135	0	180		0	179		0	179	179	0	180	0	359	0	0	0	0	0
MAH01922	WGL	11/02/2024	0.469444	0.154861	Talking	Talking6	2	Morgan	M	Adult	9	90	0	2.7	40	28.4	-28.9531	26.381	-28.9534	26.381	-28.9526	26.3817	Level 3 feeding	0	180		0	179		0	179	179	0	180	0	359	0	0	0	0	0
MAH01922	WGL	11/02/2024	0.469444	0.154861	Talking	Talking6	2	Tessa	F	SubAdult	9	90	0	2.7	40	28.4	-28.9531	26.381	-28.9534	26.381	-28.9526	26.3814	Level 4 feeding	0	180		0	179		0	179	179	0	180	0	359	0	0	0	0	0
MAH01925	FGR	12/02/2024	0.393056	0.126389	Talking	Talking6	2	John	M	Adult	3	70	0	1.9	50	23.2	-29.1013	26.2292	-29.1014	26.2289	-29.1008	26.229	Level 5 feeding	0	100	Head 90; Head to speaker while ruminating; Neck 135	5	12	Level 5 feeding	0	70	181	5	100	0	112	0	0	0	0	0
MAH01925	FGR	12/02/2024	0.393056	0.126389	Talking	Talking6	2	Zuri	F	SubAdult	3	70	0	1.9	50	23.2	-29.1013	26.2292	-29.1014	26.2289	-29.1009	26.2295	Level 3 feeding	0	85	Head 90; Head to speaker while ruminating; Neck 135	5	9	Head 90; Head to speaker while ruminating; Neck 135; Head movement toward speaker	6	4	181	5	85	6	94	0	0	0	0	0
MAH01927	WGL	13/02/2024	0.408333	0.210417	Vehicle	Vehicle5	1	Droopy	F	Adult	9	30	0	2.4	320	31.9	-28.9568	26.3643	-28.9564	26.3644	-28.9567	26.3646	Level 3 feeding	0	4	Head 90; Head moves toward speaker; Neck 135; Neck lifts	6	16	Head 90; Head to speaker while ruminating; Neck 135	5	2	180	6	4	5	20	5.99799	0.00167675	5.99799	28	167.944
MAH01941	WGL	13/02/2024	0.442361	0.125694	Dove	Dove8	2	Bob	M	BigBull	9	65	0	2.9	310	34.5	-28.9574	26.3619	-28.9574	26.3617	-28.9569	26.3615	Chewing ruminating; Head 90; Neck 135	0	96	Head 90; Neck 135; Walk away from speaker while ruminating	9	41	Out of sight	0	17	153	9	96	0	137	0	0	0	0	0
MAH01944	FGR	14/02/2024	0.470833	0.125	Vehicle	Vehicle5	1	Kariba	F	Adult	2	74	0	2.1	30	32.7	-29.1014	26.2282	-29.1016	26.228	-29.1016	26.2274	Level 3 feeding	0	181		0	180		0	180	180	0	181	0	361	0	0	0	0	0
MAH01948	FGR	14/02/2024	0.489583	0.223611	Dove	Dove8	2	Kariba	F	Adult	2	70	0	1.8	20	34.7	-29.1012	26.2276	-29.1014	26.2275	-29.1007	26.2271	Level 4 feeding	0	22	Head 90; Head to speaker while ruminating; Neck 135	5	3	Level 3 feeding	0	156	180	5	22	0	25	0.000226989	0	0.000226989	3	0.000680968
MAH01951	WGL	17/02/2024	0.465278	0.148611	Dove	Dove2	1	Bob	M	BigBull	8	52	0	2.3	290	30.1	-28.9534	26.381	-28.9533	26.3813	-28.9532	26.3806	Level 4 feeding	0	129		0	128		0	128	128	0	129	0	257	0	0	0	0	0
MAH01953	WGL	17/02/2024	0.490278	0.125	Talking	Talking3	2	Tessa	F	SubAdult	4	55	0	2.8	330	32.4	-28.9544	26.3793	-28.9545	26.3791	-28.9541	26.3789	Level 4 feeding	0	7	Head 90; Head to speaker while ruminating; Neck high 180	5	5	Head 90; Head moves toward speaker; Neck high 180	6	4	179	5	7	6	12	4.96654	3	4.96654	15	74.498
MAH01955	FGR	18/02/2024	0.534722	0.125694	Dove	Dove2	1	Kariba	F	Adult	3	49	0	2.4	350	33.9	-29.1027	26.2284	-29.1026	26.2285	-29.1029	26.2285	Level 2 feeding	0	65	Body turns to other giraffes; Chewing ruminating; Head 90; Neck 135	7	5	Chewing ruminating; Head 90; Neck 135	0	111	180	7	65	0	70	0	0	0	0	0
MAH01956	FGR	18/02/2024	0.544444	0.209028	Talking	Talking3	2	Kariba	F	Adult	3	44	0	2.4	350	33.9	-29.1026	26.2295	-29.1026	26.2297	-29.1029	26.2293		0	2	Chewing ruminating; Head 90; Neck 135; Two ears	2	3	Head 90; Head to observer while ruminating; Neck 135	0	3	180	2	2	0	5	1.99991	0	5.89208	-3	-17.6762
MAH01956	FGR	18/02/2024	0.544444	0.209028	Talking	Talking3	2	Zuri	F	SubAdult	3	44	0	2.4	350	33.9	-29.1026	26.2295	-29.1026	26.2297	-29.1029	26.2293	Chewing ruminating	0	19	Chewing ruminating; Head 90; Neck 135; One ear	1	3	Chewing ruminating; Head 90; Neck 135	0	102	180	1	19	0	22	0.000911051	0	0.000911051	3	0.00273315
MAH01966	WGL	20/02/2024	0.45	0.131944	Dove	Dove7	1	Tessa	F	SubAdult	4	43	0	3.3	330	33.4	-28.9565	26.3545	-28.9563	26.3545	-28.9565	26.3549	Chewing ruminating; Head 90; Neck 135	0	4	Chewing ruminating; Head 90; Neck 135; One ear	1	7	Chewing ruminating; Head 90; Neck 135	0	62	179	1	4	0	11	0.999665	0	0.999665	7	6.99765
MAH01970	WGL	20/02/2024	0.473611	0.132639	Drone	Drone5	2	Auston	M	Adult	6	50	0	3.3	330	33.4	-28.9559	26.355	-28.9557	26.3552	-28.9559	26.3553	Level 4 feeding	0	44	Head 90; Head to speaker while ruminating; Neck 135	5	3	Chewing ruminating; Head 90; Neck 135	0	133	179	5	44	0	47	6.32827e-14	0	6.32827e-14	3	1.89848e-13
MAH01970	WGL	20/02/2024	0.473611	0.132639	Drone	Drone5	2	Tessa	F	SubAdult	6	50	0	3.3	330	33.4	-28.9559	26.355	-28.9557	26.3552	-28.9559	26.3553	Out of sight	0	43	Head 90; Head to speaker while ruminating; Neck 135	5	5	Level 5 feeding	0	8	179	5	43	0	48	1.72085e-13	0	1.72085e-13	5	8.60423e-13
MAH01973	APGR	22/02/2024	0.405556	0.0458333	Dove	Dove7	1	AZ07F	F	Adult	2	70	0	1.3	270	26.6	-28.5884	26.4457	-28.5887	26.4454	-28.5888	26.4459	Level 4 feeding	0	180		0	179		0	179	179	0	180	0	359	0	0	0	0	0
MAH01975	APGR	22/02/2024	0.4125	0.0645833	Drone	Drone5	2	AZ07F	F	Adult	2	68	0	1.3	270	26.6	-28.5884	26.4457	-28.5886	26.4454	-28.5888	26.4459	Level 4 feeding	0	3	Head 90; Head moves toward speaker; Neck 135	6	33	Head 90; Head to speaker while ruminating; Neck 135	5	1	180	6	3	5	36	5.99926	1.88757e-10	5.99926	46	275.966
MAH01976	FGR	23/02/2024	0.632639	0.125694	Dove	Dove7	1	Kariba	F	Adult	3	65	0	1.9	10	36.6	-29.1009	26.2267	-29.1007	26.2268	-29.1009	26.2262	Out of sight	0	181		0	180		0	180	180	0	181	0	361	0	0	0	0	0
MAH01976	FGR	23/02/2024	0.632639	0.125694	Dove	Dove7	1	Zuri	F	SubAdult	3	65	0	1.9	10	36.6	-29.1009	26.2267	-29.1007	26.2268	-29.1009	26.2262	Level 3 feeding	0	83	Head 90; Neck 135; Walks towards other giraffes while ruminating	9	5	Out of sight	0	93	180	9	83	0	88	0	0	0	0	0
MAH01985	APGR	25/02/2024	0.564583	0.14375	Dove	Dove6	2	AZ02M	M	Adult	11	85	0	1.3	292.5	32.8	-28.597	26.4374	-28.5969	26.4372	-28.5959	26.4381	Chewing ruminating; Head 90; Neck 135	0	87	Head 90; Head moves towards other giraffes while ruminating; Neck 135	5	8	Chewing ruminating; Head 90; Neck 135	0	86	180	5	87	0	95	0	0	0	0	0
MAH01985	APGR	25/02/2024	0.564583	0.14375	Dove	Dove6	2	AZ05M	M	Adult	11	85	0	1.3	292.5	32.8	-28.597	26.4374	-28.5969	26.4372	-28.5959	26.4381	Level 4 feeding	0	181		0	180		0	180	180	0	181	0	361	0	0	0	0	0
MAH01985	APGR	25/02/2024	0.564583	0.14375	Dove	Dove6	2	AZ08F	F	Adult	11	85	0	1.3	292.5	32.8	-28.597	26.4374	-28.5969	26.4372	-28.5959	26.4381	Level 4 feeding	0	181		0	180		0	180	180	0	181	0	361	0	0	0	0	0
MAH01986	FGR	26/02/2024	0.556944	0.125694	Dove	Dove8	1	Bullpard	M	BigBull	1	35	0	0	0	27.5	-29.0984	26.239	-29.0984	26.2388	-29.0987	26.239	Level 3 feeding	0	32	Head 90; Neck 135; Scanning	4	16	Chewing ruminating; Head 90; Neck 135	0	8	180	4	32	0	48	8.24461e-09	0	8.24461e-09	16	1.31914e-07
MAH01987	FGR	26/02/2024	0.563194	0.126389	Vehicle	Vehicle7	2	Bullpard	M	BigBull	1	35	0	0	0	27.5	-29.0984	26.239	-29.0984	26.2388	-29.0987	26.239	Level 5 feeding	0	4	Level 5 feeding; Neck lifts; Two ears	2	1	Head 90; Neck 135; Two ears moves; Head movement toward speaker	6	5	180	2	4	6	5	1.99933	5.99453	5.99453	10	59.9453
MAH01997	WGL	29/02/2024	0.555556	0.131944	Drone	Drone6	1	Auston	M	Adult	7	50	0	3.1	310	31.3	-28.958	26.3656	-28.9581	26.3659	-28.9577	26.366	Level 5 feeding	0	181		0	180		0	180	180	0	181	0	361	0	0	0	0	0
MAH01997	WGL	29/02/2024	0.555556	0.131944	Drone	Drone6	1	Elizabeth	F	Adult	7	50	0	3.1	310	31.3	-28.958	26.3656	-28.9581	26.3659	-28.9577	26.366	Scratching itself	0	31	Body turns towards speaker; Chewing ruminating; Head 90; Neck 135	7	4	Head 90; Head moves toward speaker; Neck 135	6	5	180	7	31	6	35	3.92196e-08	6.15713e-10	3.92196e-08	9	3.52976e-07
MAH01997	WGL	29/02/2024	0.555556	0.131944	Drone	Drone6	1	Molly	F	Adult	7	50	0	3.1	310	31.3	-28.958	26.3656	-28.9581	26.3659	-28.9577	26.366	Level 5 feeding	0	181		0	180		0	180	180	0	181	0	361	0	0	0	0	0
MAH01998	WGL	29/02/2024	0.561111	0.126389	Dove	Dove4	2	Auston	M	Adult	7	50	0	3.1	310	31.3	-28.958	26.3656	-28.9581	26.3659	-28.9577	26.366	Level 5 feeding	0	158		0	157		0	157	157	0	158	0	315	0	0	0	0	0
MAH01998	WGL	29/02/2024	0.561111	0.126389	Dove	Dove4	2	Elizabeth	F	Adult	7	50	0	3.1	310	31.3	-28.958	26.3656	-28.9581	26.3659	-28.9577	26.366	Level 5 feeding	0	158		0	157		0	157	157	0	158	0	315	0	0	0	0	0
MAH01998	WGL	29/02/2024	0.561111	0.126389	Dove	Dove4	2	Molly	F	Adult	7	50	0	3.1	310	31.3	-28.958	26.3656	-28.9581	26.3659	-28.9577	26.366	Level 4 feeding	0	158		0	157		0	157	157	0	158	0	315	0	0	0	0	0
MAH01998	WGL	29/02/2024	0.561111	0.126389	Dove	Dove4	2	Morgan	M	Adult	7	50	0	3.1	310	31.3	-28.958	26.3656	-28.9581	26.3659	-28.9577	26.366	Level 4 feeding	0	158		0	157		0	157	157	0	158	0	315	0	0	0	0	0
MAH02002	FGR	1/03/2024	0.46875	0.126389	Drone	Drone6	1	Kariba	F	Adult	4	42	0	0	0	28.1	-29.0975	26.2361	-29.0974	26.2361	-29.0972	26.2364	Chewing ruminating; Head 90; Neck 135	0	1	Head 90; Head to speaker while ruminating; Neck 135	5	62	Chewing ruminating; Head 90; Neck 135	0	1	180	5	1	0	63	4.99992	0	4.99992	62	309.995
MAH02003	FGR	1/03/2024	0.475	0.125694	Dove	Dove4	2	Kariba	F	Adult	4	42	0	0	0	28.1	-29.0975	26.2361	-29.0974	26.2361	-29.0972	26.2364	Chewing ruminating; Head 90; Neck 135	0	58	Body turns to other giraffes; Chewing ruminating; Head 90; Neck 135	7	4	Chewing ruminating; Head 90; Neck 135	0	119	180	7	58	0	62	0	0	0	0	0
MAH02004	FGR	3/03/2024	0.438889	0.129167	Dove	Dove3	1	John	M	Adult	3	35	0	2.9	30	28.7	-29.1012	26.2356	-29.1013	26.2358	-29.1008	26.2358	Body turns to observer; Chewing ruminating; Head 90	7	181		0	180		0	180	180	0	181	0	361	0	0	0	0	0
MAH02004	FGR	3/03/2024	0.438889	0.129167	Dove	Dove3	1	Kariba	F	Adult	3	35	0	2.9	30	28.7	-29.1012	26.2356	-29.1013	26.2358	-29.1009	26.2357	Chewing ruminating; Head 90; Neck 135	0	181		0	180		0	180	180	0	181	0	361	0	0	0	0	0
MAH02005	FGR	3/03/2024	0.445139	0.127083	Talking	Talking8	2	John	M	Adult	3	46	0	2.9	30	31.1	-29.1012	26.2356	-29.1013	26.2358	-29.1008	26.2358	Body turns to observer; Chewing ruminating; Head 90; Neck 135	7	6	Head 90; Head to speaker while ruminating; Neck 135	5	175		0	180	180	5	6	0	181	4.98764	0	4.98764	175	872.836
MAH02006	WGL	6/03/2024	0.543056	0.129861	Dove	Dove3	1	Bob	M	BigBull	7	45	0	2.5	340	31.9	-28.958	26.3651	-28.9584	26.3651	-28.958	26.3655	Chewing ruminating; Head 90; Neck 135	0	181		0	180		0	180	180	0	181	0	361	0	0	0	0	0
MAH02008	WGL	6/03/2024	0.55625	0.13125	Talking	Talking8	2	Mitch	M	Adult	7	88	0	2.5	340	31.9	-28.9579	26.3652	-28.9579	26.3655	-28.9574	26.3652	Chewing ruminating; Head 90; Neck 135	0	64	Chewing ruminating; Head 90; Neck 135; One ear	1	22	Chewing ruminating; Head 90; Neck 135; One ear moves; Two ears	2	41	180	1	64	2	86	0	0	0	0	0
MAH02008	WGL	6/03/2024	0.55625	0.13125	Talking	Talking8	2	Taylor	F	Adult	7	88	0	2.5	340	31.9	-28.9579	26.3652	-28.9579	26.3655	-28.9574	26.3652	Chewing ruminating; Head 90; Neck 135	0	8	Head 90; Head to speaker while ruminating; Neck 135	5	2	Chewing ruminating; Head 90; Neck 135	0	3	180	5	8	0	10	4.91007	0	4.91007	2	9.82014
MAH02009	WGL	8/03/2024	0.669444	0.125694	Dove	Dove5	1	Bob	M	BigBull	9	85	0	3.7	260	35.3	-28.9562	26.355	-28.9561	26.3548	-28.9568	26.3549	Level 5 feeding	0	69	Head 90; Neck 135; Scanning	4	4	Head 90; Neck 135; Walk towards trees to browse	0	51	180	4	69	0	73	0	0	0	0	0
MAH02010	WGL	8/03/2024	0.677083	0.126389	Vehicle	Vehicle8	2	Auston	M	Adult	9	80	0	3.7	260	35.3	-28.9562	26.355	-28.9561	26.3548	-28.9568	26.3545	Level 5 feeding	0	181		0	180		0	180	180	0	181	0	361	0	0	0	0	0
MAH02010	WGL	8/03/2024	0.677083	0.126389	Vehicle	Vehicle8	2	Mitch	M	Adult	9	80	0	3.7	260	35.3	-28.9562	26.355	-28.9561	26.3548	-28.9568	26.3545	Level 5 feeding	0	181		0	180		0	180	180	0	181	0	361	0	0	0	0	0
MAH02010	WGL	8/03/2024	0.677083	0.126389	Vehicle	Vehicle8	2	Nicole	F	SubAdult	9	80	0	3.7	260	35.3	-28.9562	26.355	-28.9561	26.3548	-28.9568	26.3545	Level 5 feeding	0	159	Head 90; Neck 135; Scanning	4	3	Chewing ruminating; Head 90; Neck 135	0	11	180	4	159	0	162	0	0	0	0	0
MAH02010	WGL	8/03/2024	0.677083	0.126389	Vehicle	Vehicle8	2	Tessa	F	SubAdult	9	80	0	3.7	260	35.3	-28.9562	26.355	-28.9561	26.3548	-28.9568	26.3545	Level 5 feeding	0	181		0	180		0	180	180	0	181	0	361	0	0	0	0	0
MAH02013	FGR	9/03/2024	0.486806	0.161111	Dove	Dove5	1	Kariba	F	Adult	3	85	0	1.8	20	33.1	-29.0966	26.2387	-29.0965	26.2384	-29.0958	26.2391	Chewing ruminating; Head 90; Neck 135	0	12	Head 90; Head to observer while ruminating; Neck 135; One ear	1	6	Head 90; Head to observer while ruminating; Neck 135	0	4	180	1	12	0	18	0.5	0	0.5	6	3
MAH02013	FGR	9/03/2024	0.486806	0.161111	Dove	Dove5	1	Zuri	F	SubAdult	3	85	0	1.8	20	33.1	-29.0966	26.2387	-29.0965	26.2384	-29.0957	26.2389	Chewing ruminating; Head 90; Neck high 180	0	181		0	180		0	180	180	0	181	0	361	0	0	0	0	0
MAH02015	FGR	9/03/2024	0.497222	0.0284722	Vehicle	Vehicle8	2	John	M	Adult	3	100	0	1.8	20	33.1	-29.0965	26.2384	-29.0963	26.2383	-29.0956	26.2385	Level 4 feeding	0	19	Head 90; Head to speaker while ruminating; Neck 135	5	10	Level 4 feeding	0	152	180	5	19	0	29	0.00455526	0	0.00455526	10	0.0455526
MAH02439	APGR	26/03/2024	0.419444	0.127083	Drone	Drone3	1	AZ06F	F	Adult	3	100	0	3.1	337.5	22.4	-28.5878	26.446	-28.5879	26.4456	-28.5882	26.4469	Level 4 feeding	0	3	Head 90; Head moves toward speaker; Neck high 180	6	10	Head 90; Head to speaker while ruminating; Neck high 180	5	5	180	6	3	5	13	5.99926	1.34471	5.99926	56	335.959
MAH02439	APGR	26/03/2024	0.419444	0.127083	Drone	Drone3	1	AZ08F	F	Adult	3	100	0	3.1	337.5	22.4	-28.5878	26.446	-28.5879	26.4456	-28.5882	26.4469	Level 5 feeding	0	2	Level 5 feeding; Neck lifts; Two ears	2	3	Head 90; Head moves toward speaker; Neck high 180	6	8	180	2	2	6	5	1.99991	5.99453	5.99453	14	83.9235
MAH02441	FGR	1/04/2024	0.454167	0.146528	Drone	Drone3	1	John	M	Adult	4	30	0	1.2	70	20.8	-29.1017	26.2336	-29.1019	26.2334	-29.102	26.2338	Level 5 feeding	0	34	Head 90; Head moves towards other giraffes while ruminating; Neck high 180	5	10	Level 5 feeding	0	11	180	5	34	0	44	1.39473e-09	0	1.39473e-09	10	1.39473e-08
MAH02444	FGR	1/04/2024	0.473611	0.241667	Dove	Dove6	2	John	M	Adult	4	70	0	1.2	70	20.8	-29.1029	26.2311	-29.103	26.2313	-29.1032	26.2306	Level 2 feeding	0	4	Neck lifts; Level 2 feeding; One ear	1	6	Level 3 feeding	0	171	180	1	4	0	10	0.999665	0	0.999665	6	5.99799
MAH02445	WGL	2/04/2024	0.375	0.125694	Drone	Drone3	1	Bob	M	BigBull	2	70	0	1.2	250	22.7	-28.9579	26.3627	-28.9577	26.3623	-28.9585	26.3627	Head 90; Head to observer while ruminating; Neck high 180	0	2	Head 90; Head to speaker while ruminating; Neck high 180	5	12	Body turns towards speaker; Chewing ruminating; Head 90; Neck high 180	7	3	180	5	2	7	14	4.99977	0.83442	4.99977	53	264.988
MAH02446	WGL	2/04/2024	0.38125	0.126389	Dove	Dove6	2	Bob	M	BigBull	2	70	0	1.2	250	22.7	-28.9579	26.3627	-28.9577	26.3623	-28.9585	26.3627	Head 90; Head to observer while ruminating; Neck 135	0	35	Head 90; Head moves towards other giraffes while ruminating; Neck high 180	5	94	Head 90; Head to observer while ruminating; Neck 135	0	8	180	5	35	0	129	5.13094e-10	0	5.13094e-10	94	4.82308e-08
MAH02460	APGR	3/04/2024	0.497222	0.0638889	Dove	Dove2	1	AZ09F	F	Adult	11	75	0	0.4	112.5	23.5	-28.5883	26.4424	-28.5886	26.4422	-28.5878	26.4415	Head 90; Head to observer while ruminating; Neck 135	0	78	Head 90; Neck 135; Scanning	4	2	Head 90; Neck 135; Walk towards trees to browse	0	73	152	4	78	0	80	0	0	0	0	0
MAH02460	APGR	3/04/2024	0.497222	0.0638889	Dove	Dove2	1	AZ10F	F	Adult	11	75	0	0.4	112.5	23.5	-28.5883	26.4424	-28.5886	26.4422	-28.5878	26.4415	Head 90; Head to observer while ruminating; Neck 135	0	69	Head 90; Head moves towards other giraffes while ruminating; Neck 135	5	8	Head 90; Head to observer while ruminating; Neck 135	0	76	152	5	69	0	77	0	0	0	0	0
MAH02465	APGR	3/04/2024	0.515278	0.0333333	Talking	Talking5	2	AZ01M	M	Adult	12	100	0	0.4	112.5	23.5	-28.587	26.4448	-28.5869	26.445	-28.5861	26.445	Level 5 feeding	0	14	Head 90; Head moves toward speaker; Neck high 180	6	60	Head 90; Neck high 180; Scanning	4	5	179	6	14	4	74	0.715218	0	0.715218	60	42.9131
MAH02467	APGR	5/04/2024	0.425	0.152778	Dove	Dove5	1	AZ01M	M	Adult	9	65	0	0.9	315	22.8	-28.5905	26.4436	-28.5901	26.4435	-28.5909	26.443	Out of sight	0	181		0	180		0	180	180	0	181	0	361	0	0	0	0	0
MAH02467	APGR	5/04/2024	0.425	0.152778	Dove	Dove5	1	AZ07F	F	Adult	9	65	0	0.9	315	22.8	-28.5905	26.4436	-28.5901	26.4435	-28.5909	26.443	Head 90; Head to observer while ruminating; Neck 135	0	181		0	180		0	180	180	0	181	0	361	0	0	0	0	0
MAH02478	APGR	5/04/2024	0.584722	0.126389	Talking	Talking2	1	AT01F	F	Adult	9	55	0	0.4	315	27.7	-28.5936	26.4771	-28.594	26.4772	-28.5932	26.4774		0	180		0	179		0	179	179	0	180	0	359	0	0	0	0	0
MAH02478	APGR	5/04/2024	0.584722	0.126389	Talking	Talking2	1	AT02M	M	SubAdult	9	55	0	0.4	315	27.7	-28.5936	26.4771	-28.594	26.4772	-28.5932	26.4774	Level 5 feeding	0	57	Head 90; Neck 135; Scanning	4	4	Head 90; Head moves to observer; Neck 135	6	9	179	4	57	6	61	0	0	0	0	0
MAH02478	APGR	5/04/2024	0.584722	0.126389	Talking	Talking2	1	AT07F	F	Adult	9	55	0	0.4	315	27.7	-28.5936	26.4771	-28.594	26.4772	-28.5932	26.4774	Out of sight	0	180		0	179		0	179	179	0	180	0	359	0	0	0	0	0
MAH02478	APGR	5/04/2024	0.584722	0.126389	Talking	Talking2	1	AT13M	M	Adult	9	55	0	0.4	315	27.7	-28.5936	26.4771	-28.594	26.4772	-28.5932	26.4774	Level 5 feeding	0	98	Head 90; Neck 135; Walk away from speaker while ruminating	9	57	Out of sight	0	25	179	9	98	0	155	0	0	0	0	0
MAH02479	APGR	5/04/2024	0.590972	0.127083	Dove	Dove5	2	AT01F	F	Adult	9	100	0	0.4	315	27.7	-28.5936	26.4771	-28.594	26.4772	-28.593	26.478	Level 5 feeding	0	16	Head 90; Head moves to observer; Neck 135	6	2	Level 5 feeding	0	27	180	6	16	0	18	0.107917	0	0.107917	2	0.215835
MAH02479	APGR	5/04/2024	0.590972	0.127083	Dove	Dove5	2	AT03M	M	SubAdult	9	100	0	0.4	315	27.7	-28.5936	26.4771	-28.594	26.4772	-28.593	26.478	Level 4 feeding	0	181		0	180		0	180	180	0	181	0	361	0	0	0	0	0
MAH02479	APGR	5/04/2024	0.590972	0.127083	Dove	Dove5	2	AT04M	M	Adult	9	100	0	0.4	315	27.7	-28.5936	26.4771	-28.594	26.4772	-28.593	26.478	Level 5 feeding	0	168	Head 90; Neck 135; Scanning	4	4	Head 90; Head to observer while ruminating; Neck 135	0	5	180	4	168	0	172	0	0	0	0	0
MAH02479	APGR	5/04/2024	0.590972	0.127083	Dove	Dove5	2	AT07F	F	Adult	9	100	0	0.4	315	27.7	-28.5936	26.4771	-28.594	26.4772	-28.593	26.478	Chewing ruminating; Head 90; Neck 135	0	5	Head 90; Head moves to observer; Neck 135	6	5	Head 90; Neck 135; Walk towards trees to browse	0	8	180	6	5	0	10	5.99453	0	5.99453	5	29.9727
MAH02482	WGL	6/04/2024	0.521528	0.188194	Dove	Dove2	1	Morgan	M	Adult	9	90	0	3.3	350	28.4	-28.9549	26.3682	-28.9546	26.3682	-28.9553	26.3684	Level 5 feeding	0	181		0	180		0	180	180	0	181	0	361	0	0	0	0	0
MAH02484	WGL	6/04/2024	0.533333	0.0902778	Vehicle	Vehicle4	2	Molly	F	Adult	9	85	0	3.3	350	28.4	-28.9549	26.3682	-28.9546	26.3682	-28.9553	26.3684	Level 3 feeding	0	8	Chewing ruminating; Head 90; Neck 135; One ear	1	9	Level 3 feeding	0	163	179	1	8	0	17	0.982014	0	0.982014	9	8.83812
MAH02484	WGL	6/04/2024	0.533333	0.0902778	Vehicle	Vehicle4	2	Morgan	M	Adult	9	85	0	3.3	350	28.4	-28.9549	26.3682	-28.9546	26.3682	-28.9553	26.3684	Level 5 feeding	0	64	Head 90; Neck 135; Walk away from speaker while ruminating	9	20	Out of sight	0	96	179	9	64	0	84	0	0	0	0	0
MAH02486	FGR	10/04/2024	0.356944	0.0951389	Vehicle	Vehicle2	1	Kariba	F	Adult	4	90	0	2	190	12.9	-29.0996	26.2379	-29.0994	26.2382	-29.0986	26.2379	Chewing ruminating; Head 45; Neck high 180	0	10	Chewing ruminating; Head 45; Neck high 180; One ear	1	2	Chewing ruminating; Head 45; Neck high 180	0	1	179	1	10	0	12	0.880797	0	0.880797	2	1.76159
MAH02494	WGL	11/04/2024	0.588889	0.04375	Dove	Dove8	1	Auston	M	Adult	10	44	0	2.5	180	22.9	-28.9607	26.3609	-28.9604	26.3607	-28.9603	26.3608	Level 4 feeding	0	180		0	179		0	179	179	0	180	0	359	0	0	0	0	0
MAH02496	WGL	11/04/2024	0.59375	0.0263889	Talking	Talking7	2	Auston	M	Adult	10	50	0	2.5	180	22.9	-28.9607	26.3609	-28.9604	26.3607	-28.9604	26.361	Level 5 feeding	0	180		0	179		0	179	179	0	180	0	359	0	0	0	0	0
MAH02496	WGL	11/04/2024	0.59375	0.0263889	Talking	Talking7	2	Nicole	F	SubAdult	10	50	0	2.5	180	22.9	-28.9607	26.3609	-28.9604	26.3607	-28.9604	26.361	Level 5 feeding	0	16	Head 90; Neck high 180; Walks towards other giraffes while ruminating	9	9	Out of sight	0	155	179	9	16	0	25	0.161876	0	0.161876	9	1.45688
MAH02497	WGL	19/04/2024	0.408333	0.18125	Dove	Dove8	1	Auston	M	Adult	10	75	0	2.2	130	21.2	-28.9588	26.3684	-28.9586	26.3686	-28.9584	26.3677	Level 4 feeding	0	181		0	180		0	180	180	0	181	0	361	0	0	0	0	0
MAH02497	WGL	19/04/2024	0.408333	0.18125	Dove	Dove8	1	Bob	M	BigBull	10	75	0	2.2	130	21.2	-28.9588	26.3684	-28.9586	26.3686	-28.9584	26.3677	Chewing ruminating; Head 90; Neck 135	0	181		0	180		0	180	180	0	181	0	361	0	0	0	0	0
MAH02497	WGL	19/04/2024	0.408333	0.18125	Dove	Dove8	1	Tessa	F	SubAdult	10	75	0	2.2	130	21.2	-28.9588	26.3684	-28.9586	26.3686	-28.9584	26.3677	Chewing ruminating; Head 90; Neck 135	0	181		0	180		0	180	180	0	181	0	361	0	0	0	0	0
MAH02498	WGL	19/04/2024	0.413889	0.161806	Drone	Drone8	2	Auston	M	Adult	10	75	0	2.2	130	21.2	-28.9588	26.3684	-28.9586	26.3686	-28.9584	26.3677	Level 3 feeding	0	84	Head 90; Head moves towards other giraffes while ruminating; Neck 135	5	3	Head 90; Neck 135; Walks to trees to browse while ruminating	0	94	180	5	84	0	87	0	0	0	0	0
MAH02498	WGL	19/04/2024	0.413889	0.161806	Drone	Drone8	2	Bob	M	BigBull	10	75	0	2.2	130	21.2	-28.9588	26.3684	-28.9586	26.3686	-28.9584	26.3677	Chewing ruminating; Head 90; Neck 135	0	181		0	180		0	180	180	0	181	0	361	0	0	0	0	0
MAH02498	WGL	19/04/2024	0.413889	0.161806	Drone	Drone8	2	Droopy	F	Adult	10	75	0	2.2	130	21.2	-28.9588	26.3684	-28.9586	26.3686	-28.9584	26.3677	Level 5 feeding	0	38	Head 90; Head moves to observer; Neck 135	6	1	Body turns towards speaker; Head 90; Neck 135	7	2	180	6	38	7	39	3.06541e-11	1.31573e-11	3.06541e-11	20	6.13083e-10
MAH02499	APGR	20/04/2024	0.448611	0.176389	Vehicle	Vehicle4	1	AZ07F	F	Adult	8	85	0	0.4	270	13.8	-28.6037	26.4424	-28.6034	26.4426	-28.6046	26.4426	Head 90; Head to observer while ruminating; Neck 135	0	5	Head 90; Head moves toward speaker; Neck 135	6	4	Head 90; Head to observer while ruminating; Neck 135	0	17	180	6	5	0	9	5.99453	0	5.99453	4	23.9781
MAH02504	APGR	20/04/2024	0.471528	0.0868056	Dove	Dove2	2	AZ10F	F	Adult	8	85	0	0.4	292.5	13.6	-28.6045	26.442	-28.6047	26.4422	-28.6052	26.4417	Head 90; Head to observer while ruminating; Neck 135	0	35	Head 90; Neck 135; Scanning	4	5	Head 90; Head to observer while ruminating; Neck 135	0	141	180	4	35	0	40	4.10475e-10	0	4.10475e-10	5	2.05238e-09
MAH02533	FGR	21/04/2024	0.420139	0.125	Vehicle	Vehicle4	1	Kariba	F	Adult	4	60	0	0	0	22.4	-29.0973	26.2367	-29.0972	26.2363	-29.0978	26.2368	Chewing ruminating; Head 90; Neck high 180	0	1	Chewing ruminating; Head 90; Neck high 180; One ear	1	4	Chewing ruminating; Head 90; Neck high 180	0	13	180	1	1	0	5	0.999983	0	0.999983	4	3.99993
MAH02534	FGR	21/04/2024	0.425694	0.140278	Dove	Dove2	2	Kariba	F	Adult	4	60	0	0	0	22.4	-29.0973	26.2367	-29.0972	26.2363	-29.0978	26.2368	Chewing ruminating; Head 90; Neck 135	0	34	Chewing ruminating; Head 90; Neck 135; One ear	1	6	Chewing ruminating; Head 90; Neck 135	0	27	119	1	34	0	40	2.78947e-10	0	2.78947e-10	6	1.67368e-09
MAH02542	APGR	22/04/2024	0.429861	0.125694	Dove	Dove5	1	AZ03M	M	SubAdult	12	40	0	1.3	315	27.7	-28.5936	26.443	-28.5936	26.4435	-28.5945	26.443	Chewing ruminating; Head 90; Neck 135	0	181		0	180		0	180	180	0	181	0	361	0	0	0	0	0
MAH02542	APGR	22/04/2024	0.429861	0.125694	Dove	Dove5	1	AZ04M	M	SubAdult	12	40	0	1.3	315	27.7	-28.5936	26.443	-28.5936	26.4435	-28.5945	26.443	Level 3 feeding	0	70	Head 90; Head moves to observer; Neck 135	6	30	Out of sight	0	7	180	6	70	0	100	0	0	0	0	0
MAH02542	APGR	22/04/2024	0.429861	0.125694	Dove	Dove5	1	AZ05M	M	Adult	12	40	0	1.3	315	27.7	-28.5936	26.443	-28.5936	26.4435	-28.5942	26.4431	Level 4 feeding	0	57	Head 90; Neck 135; Run away	12	2	Out of sight	0	122	180	12	57	0	59	0	0	0	0	0
MAH02542	APGR	22/04/2024	0.429861	0.125694	Dove	Dove5	1	AZ08F	F	Adult	12	40	0	1.3	315	27.7	-28.5936	26.443	-28.5936	26.4435	-28.5942	26.4431	Out of sight	0	181		0	180		0	180	180	0	181	0	361	0	0	0	0	0
MAH02543	APGR	22/04/2024	0.438889	0.125694	Talking	Talking8	2	AZ07F	F	Adult	12	70	0	1.3	315	27.7	-28.5938	26.4431	-28.5938	26.4428	-28.5941	26.4433	Level 3 feeding	0	5	Head 90; Head moves to observer; Neck 135	6	15	Head 90; Head to speaker while ruminating; Neck 135	5	4	179	6	5	5	20	5.99453	0.00167675	5.99453	51	305.721
MAH02549	APGR	22/04/2024	0.472917	0.145139	Dove	Dove5	1	AT02M	M	SubAdult	12	70	0	2.2	315	28.9	-28.6092	26.4594	-28.6089	26.4592	-28.6089	26.4601	Level 3 feeding	0	181		0	180		0	180	180	0	181	0	361	0	0	0	0	0
MAH02552	APGR	22/04/2024	0.492361	0.127778	Talking	Talking8	2	AT10F	F	Adult	12	74	0	1.8	292.5	29.2	-28.6084	26.4604	-28.6082	26.4601	-28.6081	26.4608	Level 5 feeding	0	14	Head 90; Head moves toward speaker; Neck 135	6	5	Head 90; Head to speaker while ruminating; Neck 135	5	3	179	6	14	5	19	0.715218	0.00455526	0.715218	35	25.0326
MAH02552	APGR	22/04/2024	0.492361	0.127778	Talking	Talking8	2	AT12M	M	Adult	12	74	0	1.8	292.5	29.2	-28.6084	26.4604	-28.6082	26.4601	-28.6081	26.4608	Level 5 feeding	0	9	Head 90; Head moves toward speaker; Neck high 180	6	17	Head 90; Neck high 180; Walk away from speaker while ruminating	9	13	179	6	9	9	26	5.71544	7.48375e-06	5.71544	30	171.463
MAH02552	APGR	22/04/2024	0.492361	0.127778	Talking	Talking8	2	AT13M	M	Adult	12	74	0	1.8	292.5	29.2	-28.6084	26.4604	-28.6082	26.4601	-28.6081	26.4608	Level 5 feeding	0	8	Head 90; Head moves toward speaker; Neck 135	6	16	Head 90; Head to speaker while ruminating; Neck high 180	5	2	179	6	8	5	24	5.89208	3.07209e-05	5.89208	82	483.151
MAH02556	WGL	23/04/2024	0.397917	0.165972	Dove	Dove5	1	Elizabeth	F	Adult	3	70	0	1.5	140	24.2	-28.9531	26.3803	-28.953	26.3802	-28.9532	26.3795	Level 3 feeding	0	181		0	180		0	180	180	0	181	0	361	0	0	0	0	0
MAH02556	WGL	23/04/2024	0.397917	0.165972	Dove	Dove5	1	Molly	F	Adult	3	70	0	1.5	140	24.2	-28.9531	26.3803	-28.953	26.3802	-28.9532	26.3795	Level 4 feeding	0	106	Head 90; Neck high 180; Scanning	4	5	Head 90; Head moves to observer; Neck high 180	6	8	180	4	106	6	111	0	0	0	0	0
MAH02558	WGL	23/04/2024	0.411111	0.164583	Talking	Talking8	2	Elizabeth	F	Adult	3	80	0	1.5	140	24.2	-28.9532	26.3799	-28.9529	26.3797	-28.9532	26.3793	Out of sight	0	76	Head 90; Head moves to observer; Neck high 180	6	2	Head 90; Neck high 180; Walks towards speaker	8	7	180	6	76	8	78	0	0	0	0	0
MAH02558	WGL	23/04/2024	0.411111	0.164583	Talking	Talking8	2	Taylor	F	Adult	3	80	0	1.5	140	24.2	-28.9532	26.3799	-28.9529	26.3797	-28.9532	26.3793	Chewing ruminating; Head 90; Neck 135	0	5	Head 90; Head moves toward speaker; Neck 135	6	15	Head 90; Head to observer while ruminating; Neck 135	0	4	180	6	5	0	20	5.99453	0	5.99453	15	89.918
MAH02577	APGR	26/04/2024	0.50625	0.125694	Dove	Dove4	1	AZ05M	M	Adult	8	70	0	0.4	292.5	28.6	-28.5916	26.4449	-28.5918	26.4451	-28.5921	26.4444	Level 4 feeding	0	180		0	179		0	179	179	0	180	0	359	0	0	0	0	0
MAH02578	APGR	26/04/2024	0.513194	0.129167	Vehicle	Vehicle6	2	AZ05M	M	Adult	8	75	0	0.4	292.5	28.6	-28.5918	26.4448	-28.5918	26.4451	-28.5925	26.4444	Level 5 feeding	0	6	Head 90; Neck 135; Walks away from the speaker	9	29	Out of sight	0	33	180	9	6	0	35	8.97775	0	8.97775	29	260.355
MAH02579	WGL	27/04/2024	0.542361	0.129167	Dove	Dove4	1	Elizabeth	F	Adult	10	60	0	2.6	10	24.7	-28.9519	26.3697	-28.9524	26.3698	-28.9517	26.3702	Level 2 feeding	0	100	Head 90; Head moves to observer; Neck 135	6	45	Head 90; Neck 135; Scanning	4	36	180	6	100	4	145	0	0	0	0	0
MAH02579	WGL	27/04/2024	0.542361	0.129167	Dove	Dove4	1	Molly	F	Adult	10	60	0	2.6	10	24.7	-28.9519	26.3697	-28.9524	26.3698	-28.9517	26.3702	Level 4 feeding	0	48	Head 90; Neck 135; Scanning	4	19	Head 90; Neck 135; Walks away from the speaker	9	25	180	4	48	9	67	8.88178e-16	0	8.88178e-16	19	1.68754e-14
MAH02586	WGL	27/04/2024	0.602083	0.125694	Vehicle	Vehicle6	2	Molly	F	Adult	10	85	0	2.5	20	25.3	-28.9518	26.3616	-28.9522	26.3613	-28.9509	26.3615	Level 3 feeding	0	8	Head 90; Neck 135; Scanning	4	4	Chewing ruminating; Head 90; Neck 135; One ear moves	1	6	180	4	8	1	12	3.92806	0.5	3.92806	10	39.2806
MAH02586	WGL	27/04/2024	0.602083	0.125694	Vehicle	Vehicle6	2	Nicole	F	SubAdult	10	85	0	2.5	20	25.3	-28.9518	26.3616	-28.9522	26.3613	-28.9509	26.3615	Level 5 feeding	0	181		0	180		0	180	180	0	181	0	361	0	0	0	0	0
MAH02586	WGL	27/04/2024	0.602083	0.125694	Vehicle	Vehicle6	2	Taylor	F	Adult	10	85	0	2.5	20	25.3	-28.9518	26.3616	-28.9522	26.3613	-28.9509	26.3615	Level 4 feeding	0	28	Head 90; Head moves to observer; Neck 135	6	1	Scratching itself	0	152	180	6	28	0	29	6.75211e-07	0	6.75211e-07	1	6.75211e-07
MAH02586	WGL	27/04/2024	0.602083	0.125694	Vehicle	Vehicle6	2	Tessa	F	SubAdult	10	85	0	2.5	20	25.3	-28.9518	26.3616	-28.9522	26.3613	-28.9509	26.3615	Level 5 feeding	0	181		0	180		0	180	180	0	181	0	361	0	0	0	0	0
MAH02588	FGR	28/04/2024	0.436111	0.132639	Vehicle	Vehicle6	2	John	M	Adult	3	85	0	2	30	16.9	-29.0946	26.2347	-29.0946	26.2345	-29.0952	26.235	Head 90; Head moves to observer; Neck high 180; Laying down	6	8	Head 90; Neck high 180; Scanning; Laying down	4	36	Head 90; Neck high 180; Scanning; Head turns to observer; Laying down	6	10	180	4	8	6	44	3.92806	7.59393e-14	3.92806	46	180.691
MAH02591	APGR	29/04/2024	0.429861	0.165278	Drone	Drone1	1	AZ04M	M	SubAdult	12	92	0	3.2	330	21.7	-28.5801	26.4501	-28.5798	26.4499	-28.5796	26.4508	Head 90; Head to observer while ruminating; Neck 135	0	39	Head 90; Head moves toward speaker; Neck 135	6	67	Head 90; Head to observer while ruminating; Neck 135	0	64	180	6	39	0	106	1.12776e-11	0	1.12776e-11	67	7.55602e-10
MAH02591	APGR	29/04/2024	0.429861	0.165278	Drone	Drone1	1	AZ05M	M	Adult	12	92	0	3.2	330	21.7	-28.5801	26.4501	-28.5798	26.4499	-28.5796	26.4508	Level 5 feeding	0	18	Head 90; Head moves toward speaker; Neck 135	6	29	Head 90; Head to speaker while ruminating; Neck 135	5	15	180	6	18	5	47	0.0148357	3.33067e-15	0.0148357	44	0.652773
MAH02591	APGR	29/04/2024	0.429861	0.165278	Drone	Drone1	1	AZ08F	F	Adult	12	92	0	3.2	330	21.7	-28.5801	26.4501	-28.5798	26.4499	-28.5796	26.4508	Out of sight	0	3	Head 90; Neck 135; Walks to other giraffes	11	2	Head 90; Head moves towards other giraffe; Neck 135	6	74	180	11	3	6	5	10.9986	5.99453	10.9986	76	835.897
MAH02591	APGR	29/04/2024	0.429861	0.165278	Drone	Drone1	1	AZ10F	F	Adult	12	92	0	3.2	330	21.7	-28.5801	26.4501	-28.5798	26.4499	-28.5796	26.4508	Chewing ruminating; Head 90; Neck 135	0	5	Head 90; Head moves toward speaker; Neck 135	6	12	Head 90; Head to speaker while ruminating; Neck 135	5	4	180	6	5	5	17	5.99453	0.0334643	5.99453	66	395.639
MAH02593	APGR	29/04/2024	0.445833	0.322917	Dove	Dove3	2	AZ06F	F	Adult	12	90	0	2.9	320	24.6	-28.5801	26.45	-28.5795	26.4498	-28.5793	26.4508	Chewing ruminating; Head 90; Neck 135	0	20	Head 90; Head moves towards other giraffes while ruminating; Neck 135	5	3	Chewing ruminating; Head 90; Neck 135	0	21	179	5	20	0	23	0.00167675	0	0.00167675	3	0.00503025
MAH02593	APGR	29/04/2024	0.445833	0.322917	Dove	Dove3	2	AZ08F	F	Adult	12	90	0	2.9	320	24.6	-28.5801	26.45	-28.5795	26.4498	-28.5793	26.4508	Level 4 feeding; Neck lifts	0	139	Head 90; Neck 135; Scanning	4	41		0	179	179	4	139	0	180	0	0	0	0	0
MAH02593	APGR	29/04/2024	0.445833	0.322917	Dove	Dove3	2	AZ10F	F	Adult	12	90	0	2.9	320	24.6	-28.5801	26.45	-28.5795	26.4498	-28.5793	26.4508	Chewing ruminating; Head 90; Neck 135	0	180		0	179		0	179	179	0	180	0	359	0	0	0	0	0
MAH02596	WGL	30/04/2024	0.613194	0.125694	Drone	Drone7	1	Mitch	M	Adult	10	38	0	2.9	300	28.9	-28.9575	26.3613	-28.9579	26.361	-28.9574	26.361	Chewing ruminating; Head 90; Neck 135	0	155	Head 90; Head moves towards other giraffes while ruminating; Neck 135	5	11	Chewing ruminating; Head 90; Neck high 180	0	15	180	5	155	0	166	0	0	0	0	0
MAH02596	WGL	30/04/2024	0.613194	0.125694	Drone	Drone7	1	Nicole	F	SubAdult	10	38	0	2.9	300	28.9	-28.9575	26.3613	-28.9579	26.361	-28.9574	26.361	Level 4 feeding	0	51	Body turns to other giraffes; Head 90; Neck 135	7	4	Head 90; Head moves towards other giraffe; Neck 135	6	13	180	7	51	6	55	0	0	0	0	0
MAH02599	WGL	30/04/2024	0.630556	0.0243056	Dove	Dove8	2	Nicole	F	SubAdult	10	90	0	2.9	300	28.9	-28.9576	26.3618	-28.9578	26.362	-28.9571	26.3623	Level 5 feeding	0	181		0	180		0	180	180	0	181	0	361	0	0	0	0	0
MAH02599	WGL	30/04/2024	0.630556	0.0243056	Dove	Dove8	2	Tessa	F	SubAdult	10	90	0	2.9	300	28.9	-28.9576	26.3618	-28.9578	26.362	-28.9571	26.3623	Level 3 feeding	0	181		0	180		0	180	180	0	181	0	361	0	0	0	0	0
MAH02601	APGR	1/05/2024	0.413194	0.129167	Vehicle	Vehicle7	1	AZ07F	F	Adult	7	70	0	0	0	22.7	-28.5935	26.4458	-28.5932	26.4455	-28.5935	26.4464	Level 4 feeding	0	7	Chewing ruminating; Head 90; Neck 135; One ear	1	3	Level 4 feeding	0	70	180	1	7	0	10	0.993307	0	0.993307	3	2.97992
MAH02601	APGR	1/05/2024	0.413194	0.129167	Vehicle	Vehicle7	1	AZ09F	F	Adult	7	70	0	0	0	22.7	-28.5935	26.4458	-28.5932	26.4455	-28.5935	26.4464	Level 3 feeding	0	7	Head 90; Head moves toward speaker; Neck 135	6	3	Head 90; Head to speaker while ruminating; Neck 135	5	22	180	6	7	5	10	5.95984	4.40399	5.95984	25	148.996
MAH02602	APGR	1/05/2024	0.420833	0.125694	Dove	Dove5	2	AZ07F	F	Adult	7	80	0	0	0	22.7	-28.5935	26.4458	-28.5932	26.4455	-28.5936	26.4466	Level 4 feeding	0	181		0	180		0	180	180	0	181	0	361	0	0	0	0	0
MAH02602	APGR	1/05/2024	0.420833	0.125694	Dove	Dove5	2	AZ09F	F	Adult	7	80	0	0	0	22.7	-28.5935	26.4458	-28.5932	26.4455	-28.5936	26.4466	Chewing ruminating; Head 90; Neck 135	0	181		0	180		0	180	180	0	181	0	361	0	0	0	0	0
MAH02603	APGR	1/05/2024	0.44375	0.139583	Dove	Dove7	1	AZ01M	M	Adult	5	55	0	2.3	280	25.4	-28.5992	26.4404	-28.599	26.4402	-28.5994	26.4406	Level 4 feeding	0	181		0	180		0	180	180	0	181	0	361	0	0	0	0	0
MAH02603	APGR	1/05/2024	0.44375	0.139583	Dove	Dove7	1	AZ02M	M	Adult	5	55	0	2.3	280	25.4	-28.5992	26.4404	-28.599	26.4402	-28.5994	26.4406	Out of sight	0	181		0	180		0	180	180	0	181	0	361	0	0	0	0	0
MAH02605	APGR	1/05/2024	0.456944	0.125694	Vehicle	Vehicle4	2	AZ01M	M	Adult	5	75	0	2.3	280	25.4	-28.5989	26.442	-28.5991	26.4417	-28.5995	26.4424	Level 4 feeding	0	6	Head 90; Head moves toward speaker; Neck 135	6	4	Head 90; Head to speaker while ruminating; Neck 135	5	9	179	6	6	5	10	5.98516	4.40399	5.98516	13	77.8071
MAH02609	APGR	3/05/2024	0.431944	0.178472	Drone	Drone2	1	AZ07F	F	Adult	11	75	0	0	0	23.6	-28.5918	26.4475	-28.5917	26.447	-28.5925	26.448	Level 3 feeding	0	5	Head 90; Head moves toward speaker; Neck 135	6	5	Head 90; Head to observer while ruminating; Neck 135	0	81	180	6	5	0	10	5.99453	0	5.99453	5	29.9727
MAH02609	APGR	3/05/2024	0.431944	0.178472	Drone	Drone2	1	AZ10F	F	Adult	11	75	0	0	0	23.6	-28.5918	26.4475	-28.5917	26.447	-28.5925	26.448	Level 4 feeding	0	24	Head 90; Neck 135; Walks to other giraffes	11	18	Head 90; Head moves to observer; Neck 135	6	5	180	11	24	6	42	6.75859e-05	5.60885e-13	6.75859e-05	23	0.00155448
MAH02612	APGR	3/05/2024	0.499306	0.127778	Drone	Drone7	1	AT06M	M	Adult	9	50	0	2.5	350	27.7	-28.5897	26.4681	-28.5898	26.4683	-28.5892	26.4679	Head 90; Head to observer while ruminating; Neck 135	0	4	Head 90; Head moves toward speaker; Neck 135	6	6	Head 90; Neck 135; Walk away from speaker while ruminating	9	5	180	6	4	9	10	5.99799	7.92717	7.92717	5	39.6359
MAH02613	FGR	5/05/2024	0.434722	0.138889	Talking	Talking4	1	Bullpard	M	BigBull	4	40	0	1.1	40	18.6	-29.1037	26.2335	-29.1039	26.2335	-29.1035	26.2331	Level 3 feeding	0	27	Head 90; Head moves to observer; Neck high 180	6	12	Head 90; Neck high 180; Scanning	4	2	180	6	27	4	39	1.83541e-06	7.51843e-12	1.83541e-06	30	5.50624e-05
MAH02613	FGR	5/05/2024	0.434722	0.138889	Talking	Talking4	1	Zuri	F	SubAdult	4	40	0	1.1	40	18.6	-29.1037	26.2335	-29.1039	26.2335	-29.1035	26.2327	Level 4 feeding	0	6	Head 90; Head to speaker while ruminating; Neck high 180	5	3	Level 5 feeding	0	172	180	5	6	0	9	4.98764	0	4.98764	3	14.9629
MAH02614	FGR	5/05/2024	0.442361	0.127083	Dove	Dove7	2	Zuri	F	SubAdult	4	30	0	1.2	20	22.6	-29.1036	26.2333	-29.1038	26.2334	-29.1035	26.233	Head 90; Head to observer while ruminating; Neck 135	0	131	Head 90; Neck 135; Walks towards other giraffes while ruminating	9	15	Out of sight	0	35	180	9	131	0	146	0	0	0	0	0
MAH02616	WGL	8/05/2024	0.49375	0.125694	Dove	Dove7	1	Elizabeth	F	Adult	8	33	0	1.8	320	28.3	-28.9594	26.3602	-28.9595	26.3603	-28.9592	26.3603	Level 5 feeding	0	38	Head 90; Neck 135; Walk away from speaker while ruminating	9	20	Out of sight	0	3	180	9	38	0	58	4.59812e-11	0	4.59812e-11	20	9.19624e-10
MAH02620	WGL	8/05/2024	0.50625	0.283333	Vehicle	Vehicle6	2	Taylor	F	Adult	8	30	0	1.8	320	28.3	-28.9593	26.3597	-28.9592	26.3595	-28.9595	26.3597	Level 5 feeding	0	3	Head 45; Head moves toward speaker; Neck 135	6	3	Head 45; Head to speaker while ruminating; Neck 135	5	1	180	6	3	5	6	5.99926	4.98764	5.99926	71	425.947
MAH02621	WGL	10/05/2024	0.390972	0.146528	Dove	Dove7	1	Droopy	F	Adult	10	95	0	1.4	140	16.8	-28.9568	26.3727	-28.9566	26.3723	-28.9575	26.372	Level 3 feeding	0	180		0	179		0	179	179	0	180	0	359	0	0	0	0	0
MAH02621	WGL	10/05/2024	0.390972	0.146528	Dove	Dove7	1	Nicole	F	SubAdult	10	95	0	1.4	140	16.8	-28.9568	26.3727	-28.9566	26.3723	-28.9575	26.372	Level 3 feeding	0	22	Head 90; Neck 135; Walks towards other giraffes while ruminating	9	12	Head 90; Neck 135; Walks to other giraffes	11	14	179	9	22	11	34	0.000408581	3.06842e-09	0.000408581	26	0.0106231
MAH02628	WGL	10/05/2024	0.404167	0.145139	Talking	Talking4	2	Droopy	F	Adult	10	50	0	2	300	19.8	-28.9575	26.373	-28.9578	26.3732	-28.9574	26.3734	Chewing ruminating; Head 90; Neck 135	0	81	Head 90; Neck 135; Walk away from speaker while ruminating	9	21	Chewing ruminating; Head 90; Neck high 180	0	39	179	9	81	0	102	0	0	0	0	0
MAH02628	WGL	10/05/2024	0.404167	0.145139	Talking	Talking4	2	Tessa	F	SubAdult	10	50	0	2	300	19.8	-28.9575	26.373	-28.9578	26.3732	-28.9574	26.3733	Head 90; Neck high 180; Osteophagia	0	4	Head 90; Neck 135; Walks towards other giraffes while ruminating	9	18	Chewing ruminating; Head 90; Neck high 180	0	14	179	9	4	0	22	8.99698	0	8.99698	18	161.946
MAH02633	WGL	12/05/2024	0.500694	0.24375	Vehicle	Vehicle1	1	Bob	M	BigBull	9	65	0	0	0	26.2	-28.9587	26.3668	-28.9585	26.3665	-28.9582	26.3672	Chewing ruminating; Head 90; Neck 135	0	141	Head 90; Neck 135; Walk away from speaker while ruminating	9	13	Out of sight	0	16	179	9	141	0	154	0	0	0	0	0
MAH02635	WGL	12/05/2024	0.511111	0.0375	Dove	Dove4	2	Molly	F	Adult	9	100	0	0	0	26.2	-28.9587	26.3668	-28.9585	26.3665	-28.9579	26.3675	Level 2 feeding	0	31	Head 90; Neck 135; Walks away from the speaker	9	4	Head 90; Neck 135; Scanning	4	5	71	9	31	4	35	5.04252e-08	4.10475e-10	5.04252e-08	9	4.53827e-07
MAH02641	FGR	13/05/2024	0.654167	0.134028	Vehicle	Vehicle1	1	John	M	Adult	4	80	0	1.4	10	24.4	-29.1015	26.2278	-29.1012	26.2276	-29.1017	26.2271	Level 4 feeding	0	119	Head 90; Neck high 180; Scanning	4	6	Head 90; Neck high 180; Walk towards trees to browse	0	56	180	4	119	0	125	0	0	0	0	0
MAH02641	FGR	13/05/2024	0.654167	0.134028	Vehicle	Vehicle1	1	Kariba	F	Adult	4	80	0	1.4	10	24.4	-29.1015	26.2278	-29.1012	26.2276	-29.1017	26.2271	Level 4 feeding	0	181		0	180		0	180	180	0	181	0	361	0	0	0	0	0
MAH02642	FGR	13/05/2024	0.659028	0.124306	Dove	Dove4	2	Kariba	F	Adult	4	80	0	1.4	10	24.4	-29.1015	26.2278	-29.1012	26.2276	-29.1016	26.227	Level 2 feeding	0	181		0	180		0	180	180	0	181	0	361	0	0	0	0	0
MAH02649	WGL	14/05/2024	0.572222	0.203472	Dove	Dove3	1	Morgan	M	Adult	6	35	0	2.7	320	26.2	-28.9565	26.3726	-28.9568	26.3727	-28.9564	26.3729	Level 5 feeding	0	40	Head 90; Neck 135; Scanning	4	9	Head 90; Neck 135; Walk towards trees to browse	0	131	179	4	40	0	49	2.76579e-12	0	2.76579e-12	9	2.48921e-11
MAH02649	WGL	14/05/2024	0.572222	0.203472	Dove	Dove3	1	Nicole	F	SubAdult	6	35	0	2.7	320	26.2	-28.9565	26.3726	-28.9568	26.3727	-28.9564	26.3729	Head 90; Neck 135; Osteophagia	0	1	Head 90; Neck 135; Scanning	4	16	Head 90; Neck medium 90	0	3	179	4	1	0	17	3.99993	0	3.99993	16	63.9989
MAH02654	WGL	14/05/2024	0.592361	0.138889	Talking	Talking1	2	Molly	F	Adult	6	45	0	2.7	320	26.2	-28.9565	26.3726	-28.9569	26.3724	-28.9561	26.3725	Level 4 feeding	0	3	Head 90; Head moves toward speaker; Neck 135	6	8	Head 90; Head to speaker while ruminating; Neck 135	5	3	180	6	3	5	11	5.99926	3.65529	5.99926	11	65.9919
MAH02658	FGR	15/05/2024	0.394444	0.127778	Dove	Dove3	1	Bullpard	M	BigBull	2	35	0	0	0	13.6	-29.0946	26.2371	-29.0947	26.237	-29.0947	26.2373	Level 5 feeding	0	181		0	180		0	180	180	0	181	0	361	0	0	0	0	0
MAH02659	FGR	15/05/2024	0.399306	0.125694	Talking	Talking1	2	Bullpard	M	BigBull	2	35	0	0	0	17.3	-29.0946	26.2371	-29.0947	26.237	-29.0947	26.2373	Level 5 feeding	0	36	Head 90; Head to observer while ruminating; Neck high 180; One ear	1	8	Head 90; Head to speaker while ruminating; Neck high 180	5	4	179	1	36	5	44	3.77514e-11	6.32827e-14	3.77514e-11	44	1.66106e-09
MAH02660	WGL	16/05/2024	0.446528	0.19375	Dove	Dove2	1	Bob	M	BigBull	7	55	0	0	0	24.3	-28.9578	26.3661	-28.9581	26.3662	-28.9574	26.3664	Chewing ruminating; Head 90; Neck 135	0	181		0	180		0	180	180	0	181	0	361	0	0	0	0	0
MAH02663	WGL	16/05/2024	0.472917	0.0645833	Drone	Drone8	2	Elizabeth	F	Adult	7	90	0	0	0	24.3	-28.956	26.3662	-28.9562	26.3659	-28.9564	26.3668	Level 4 feeding	0	20	Head 90; Head moves towards other giraffe; Neck 135	6	5	Head 90; Head moves towards other giraffes while ruminating; Neck 135; One ear moves	5	3	179	6	20	5	25	0.0020121	1.13016e-05	0.0020121	8	0.0160968
MAH02691	WGL	18/05/2024	0.383333	0.13125	Dove	Dove7	1	Droopy	F	Adult	9	45	0	2.1	130	12.2	-28.9569	26.3601	-28.9563	26.3605	-28.9578	26.3606	Chewing ruminating; Head 90; Neck high 180	0	180		0	179		0	179	179	0	180	0	359	0	0	0	0	0
MAH02691	WGL	18/05/2024	0.383333	0.13125	Dove	Dove7	1	Elizabeth	F	Adult	9	45	0	2.1	130	12.2	-28.9569	26.3601	-28.9563	26.3605	-28.9576	26.3608	Chewing ruminating; Head 90; Neck 135	0	94	Head 90; Head moves to observer; Neck 135	6	21	Head 90; Head to observer while ruminating; Neck 135	0	46	179	6	94	0	115	0	0	0	0	0
MAH02691	WGL	18/05/2024	0.383333	0.13125	Dove	Dove7	1	Molly	F	Adult	9	45	0	2.1	130	12.2	-28.9569	26.3601	-28.9563	26.3605	-28.957	26.3606	Head 90; Head to observer while ruminating; Neck high 180	0	12	Head 90; Head to speaker while ruminating; Neck high 180	5	15	Head 90; Head to observer while ruminating; Neck high 180	0	63	179	5	12	0	27	2.5	0	2.5	15	37.5
MAH02691	WGL	18/05/2024	0.383333	0.13125	Dove	Dove7	1	Tessa	F	SubAdult	9	45	0	2.1	130	12.2	-28.9569	26.3601	-28.9563	26.3605	-28.957	26.3607	Level 1 feeding	0	91	Head 90; Neck 135; Walk away from speaker while ruminating	9	5	Head 90; Neck 135; Scanning	4	6	179	9	91	4	96	0	0	0	0	0
MAH02702	WGL	18/05/2024	0.399306	0.216667	Vehicle	Vehicle1	2	Molly	F	Adult	8	45	0	1.1	140	20	-28.9569	26.3601	-28.9563	26.3606	-28.9574	26.3601	Out of sight	0	31	Head 90; Neck 135; Walks to other giraffes	11	5	Head 90; Head moves to observer; Neck high 180	6	12	179	11	31	6	36	6.16308e-08	2.26508e-10	6.16308e-08	33	2.03382e-06
MAH02702	WGL	18/05/2024	0.399306	0.216667	Vehicle	Vehicle1	2	Nicole	F	SubAdult	8	45	0	1.1	140	20	-28.9569	26.3601	-28.9563	26.3606	-28.9574	26.3607	Level 4 feeding	0	6	Head 90; Head moves toward speaker; Neck 135	6	4	Head 90; Neck 135; Walks to other giraffes	11	11	179	6	6	11	10	5.98516	9.68877	9.68877	11	106.576
MAH02702	WGL	18/05/2024	0.399306	0.216667	Vehicle	Vehicle1	2	Tessa	F	SubAdult	8	45	0	1.1	140	20	-28.9569	26.3601	-28.9563	26.3606	-28.9574	26.3601	Chewing ruminating; Head 90; Neck 135	0	5	Head 90; Head moves toward speaker; Neck 135	6	2	Head 90; Head to speaker while ruminating; Neck 135	5	12	179	6	5	5	7	5.99453	4.96654	5.99453	14	83.9235
MAH02705	FGR	19/05/2024	0.444444	0.139583	Vehicle	Vehicle1	2	John	M	Adult	4	90	0	0	0	21.6	-29.0992	26.2367	-29.099	26.2364	-29.1002	26.2364	Chewing ruminating; Head 90; Neck 135	0	14	Head 45; Neck 135; Scanning	4	4	Head 45; Head moves toward speaker; Neck high 180	6	4	180	4	14	6	18	0.476812	0.0148357	0.476812	19	9.05942
MAH02708	WGL	23/05/2024	0.370139	0.125694	Vehicle	Vehicle7	1	Auston	M	Adult	9	35	0	0	0	12	-28.9563	26.3707	-28.9562	26.3712	-28.9565	26.3709	Level 5 feeding	0	180		0	179		0	179	179	0	180	0	359	0	0	0	0	0
MAH02708	WGL	23/05/2024	0.370139	0.125694	Vehicle	Vehicle7	1	Droopy	F	Adult	9	35	0	0	0	12	-28.9563	26.3707	-28.9562	26.3712	-28.9565	26.3709	Level 5 feeding	0	180		0	179		0	179	179	0	180	0	359	0	0	0	0	0
MAH02709	WGL	23/05/2024	0.378472	0.129861	Dove	Dove2	2	Auston	M	Adult	9	45	0	0	0	12	-28.9563	26.3707	-28.9563	26.3714	-28.9566	26.3709	Level 5 feeding	0	118	Head 90; Neck high 180; Walks away from the speaker	9	9	Out of sight	0	54	180	9	118	0	127	0	0	0	0	0
MAH02712	WGL	25/05/2024	0.445833	0.0909722	Drone	Drone7	1	Elizabeth	F	Adult	8	85	0	1.2	260	22.8	-28.9561	26.3726	-28.9557	26.3725	-28.9559	26.3718	Head 90; Neck high 180; Osteophagia	0	1	Head 90; Neck high 180; Two ears; Osteophagia	2	2	Head 90; Head to speaker while ruminating; Neck high 180	5	14	180	2	1	5	3	1.99997	4.99938	4.99938	14	69.9914
MAH02712	WGL	25/05/2024	0.445833	0.0909722	Drone	Drone7	1	Morgan	M	Adult	8	85	0	1.2	260	22.8	-28.9561	26.3726	-28.9557	26.3725	-28.9561	26.3718	Head 45; Head moves to observer; Neck high 180; Laying down	6	51	Scratching itself; Laying down	0	12	Head 45; Neck 135; Scanning; Laying down	4	7	180	0	51	4	63	0	0	0	0	0
MAH02713	WGL	25/05/2024	0.451389	0.208333	Dove	Dove8	2	Elizabeth	F	Adult	8	85	0	1.2	260	22.8	-28.9561	26.3726	-28.9557	26.3725	-28.9566	26.3722	Head 90; Neck 135; Osteophagia	0	181		0	180		0	180	180	0	181	0	361	0	0	0	0	0
MAH02716	FGR	26/05/2024	0.455556	0.15625	Talking	Talking7	2	John	M	Adult	4	50	0	0	0	20.3	-29.0949	26.2368	-29.0947	26.2367	-29.0946	26.237	Level 3 feeding	0	57	Chewing ruminating; Head 90; Neck 135; One ear	1	2	Chewing ruminating; Head 90; Neck 135	0	4	179	1	57	0	59	0	0	0	0	0
MAH02721	FGR	28/05/2024	0.447222	0.0916667	Dove	Dove8	1	Kariba	F	Adult	4	65	0	0	0	18.9	-29.1038	26.2284	-29.1036	26.2286	-29.104	26.2287	Chewing ruminating; Head 90; Neck 135	0	103	Head 90; Neck 135; Walk away from speaker while ruminating	9	7	Out of sight	0	70	179	9	103	0	110	0	0	0	0	0
MAH02721	FGR	28/05/2024	0.447222	0.0916667	Dove	Dove8	1	Zuri	F	SubAdult	4	65	0	0	0	18.9	-29.1038	26.2284	-29.1036	26.2286	-29.1039	26.2289	Level 4 feeding	0	6	Head 90; Head moves towards other giraffes while ruminating; Neck 135	5	6	Level 4 feeding	0	168	179	5	6	0	12	4.98764	0	4.98764	6	29.9258
MAH02722	FGR	28/05/2024	0.470833	0.0895833	Drone	Drone5	2	Zuri	F	SubAdult	4	60	0	0	0	18.9	-29.1049	26.229	-29.105	26.2288	-29.1047	26.2286	Level 2 feeding	0	9	Head 90; Neck 135; Walks to other giraffes	11	56	Out of sight	0	115	179	11	9	0	65	10.4783	0	10.4783	56	586.786
MAH02727	WGL	29/05/2024	0.438889	0.139583	Dove	Dove6	1	Auston	M	Adult	11	67	0	1.4	280	20.7	-28.9562	26.3706	-28.9559	26.3707	-28.9562	26.3702	Level 5 feeding	0	18	Body turns to observer; Head 90; Neck 135	7	6	Head 90; Head moves to observer; Neck 135	6	2	179	7	18	6	24	0.0173084	3.6865e-05	0.0173084	8	0.138467
MAH02727	WGL	29/05/2024	0.438889	0.139583	Dove	Dove6	1	Bob	M	BigBull	11	67	0	1.4	280	20.7	-28.9562	26.3706	-28.9559	26.3707	-28.956	26.3702	Level 6 feeding	0	180		0	179		0	179	179	0	180	0	359	0	0	0	0	0
MAH02727	WGL	29/05/2024	0.438889	0.139583	Dove	Dove6	1	Morgan	M	Adult	11	67	0	1.4	280	20.7	-28.9562	26.3706	-28.9559	26.3707	-28.9562	26.3702	Level 2 feeding	0	180		0	179		0	179	179	0	180	0	359	0	0	0	0	0
MAH02728	WGL	29/05/2024	0.445139	0.139583	Drone	Drone5	2	Auston	M	Adult	11	67	0	1.4	280	20.7	-28.9562	26.3706	-28.9559	26.3707	-28.9562	26.3702	Level 4 feeding	0	11	Head 90; Head moves to observer; Neck 135	6	5	Head 90; Neck 135; Walks away from the speaker	9	9	179	6	11	9	16	4.38635	0.161876	4.38635	14	61.4089
MAH02728	WGL	29/05/2024	0.445139	0.139583	Drone	Drone5	2	Bob	M	BigBull	11	67	0	1.4	280	20.7	-28.9562	26.3706	-28.9559	26.3707	-28.956	26.3702	Chewing ruminating; Head 90; Neck 135	0	180		0	179		0	179	179	0	180	0	359	0	0	0	0	0
MAH02733	WGL	5/06/2024	0.522222	0.125	Dove	Dove6	1	Nicole	F	SubAdult	11	90	0	3.2	310	16.8	-28.9563	26.3652	-28.9563	26.3654	-28.9571	26.3656	Level 3 feeding	0	180		0	179		0	179	179	0	180	0	359	0	0	0	0	0
MAH02733	WGL	5/06/2024	0.522222	0.125	Dove	Dove6	1	Tessa	F	SubAdult	11	90	0	3.2	310	16.8	-28.9563	26.3652	-28.9563	26.3654	-28.9571	26.3656	Out of sight	0	180		0	179		0	179	179	0	180	0	359	0	0	0	0	0
MAH02734	WGL	5/06/2024	0.540972	0.126389	Talking	Talking7	2	Droopy	F	Adult	11	70	0	3.2	310	16.8	-28.958	26.3656	-28.9582	26.3658	-28.9579	26.3662	Level 2 feeding	0	29	Head 90; Head to speaker while ruminating; Neck medium 90	5	4	Level 2 feeding	0	20	180	5	29	0	33	2.06997e-07	0	2.06997e-07	4	8.27988e-07
MAH02734	WGL	5/06/2024	0.540972	0.126389	Talking	Talking7	2	Mitch	M	Adult	11	70	0	3.2	310	16.8	-28.958	26.3656	-28.9582	26.3658	-28.9579	26.3662	Level 5 feeding	0	30	Chewing ruminating; Head 90; Neck high 180; One ear	1	9	Chewing ruminating; Head 90; Neck high 180	0	1	180	1	30	0	39	1.523e-08	0	1.523e-08	9	1.3707e-07
MAH02735	WGL	7/06/2024	0.435417	0.125	Dove	Dove3	1	Morgan	M	Adult	11	45	0	2.8	180	10.5	-28.9587	26.3678	-28.9586	26.3683	-28.9583	26.3677	Level 5 feeding	0	115	Head 90; Neck 135; Scanning	4	13	Level 5 feeding	0	26	180	4	115	0	128	0	0	0	0	0
MAH02738	WGL	7/06/2024	0.453472	0.18125	Drone	Drone1	2	Auston	M	Adult	11	80	0	3.4	180	10.9	-28.9585	26.3665	-28.9586	26.3668	-28.9589	26.366	Level 4 feeding	0	181		0	180		0	180	180	0	181	0	361	0	0	0	0	0
MAH02738	WGL	7/06/2024	0.453472	0.18125	Drone	Drone1	2	Droopy	F	Adult	11	80	0	3.4	180	10.9	-28.9585	26.3665	-28.9586	26.3668	-28.9589	26.366	Level 3 feeding	0	181		0	180		0	180	180	0	181	0	361	0	0	0	0	0
MAH02738	WGL	7/06/2024	0.453472	0.18125	Drone	Drone1	2	Mitch	M	Adult	11	80	0	3.4	180	10.9	-28.9585	26.3665	-28.9586	26.3668	-28.9589	26.366	Chewing ruminating; Head 90; Neck 135	0	123	Head 90; Neck high 180; Scanning	4	11	Level 6 feeding	0	47	180	4	123	0	134	0	0	0	0	0
MAH02738	WGL	7/06/2024	0.453472	0.18125	Drone	Drone1	2	Morgan	M	Adult	11	80	0	3.4	180	10.9	-28.9585	26.3665	-28.9586	26.3668	-28.9589	26.366	Chewing ruminating; Head 90; Neck 135	0	1	Chewing ruminating; Head 90; Neck 135; One ear	1	16	Head 90; Neck 135; Walk towards trees to browse	0	164	180	1	1	0	17	0.999983	0	0.999983	16	15.9997
MAH02742	FGR	8/06/2024	0.451389	0.14375	Vehicle	Vehicle3	1	Bullpard	M	BigBull	4	65	0	0	0	11.4	-29.096	26.2348	-29.0957	26.2349	-29.096	26.2343	Chewing ruminating; Head 90; Neck 135	0	36	Head 90; Head moves towards other giraffes while ruminating; Neck 135	5	10	Chewing ruminating; Head 90; Neck 135	0	135	180	5	36	0	46	1.88757e-10	0	1.88757e-10	10	1.88757e-09
MAH02742	FGR	8/06/2024	0.451389	0.14375	Vehicle	Vehicle3	1	John	M	Adult	4	65	0	0	0	11.4	-29.096	26.2348	-29.0957	26.2349	-29.096	26.2343	Chewing ruminating; Head 90; Neck 135	0	2	Head 90; Head moves towards other giraffe; Neck 135	6	6	Head 90; Neck 135; Walks towards other giraffes while ruminating	9	17	180	6	2	9	8	5.99973	8.83812	8.83812	17	150.248
MAH02742	FGR	8/06/2024	0.451389	0.14375	Vehicle	Vehicle3	1	Kariba	F	Adult	4	65	0	0	0	11.4	-29.096	26.2348	-29.0957	26.2349	-29.096	26.2343	Head 90; Head to observer while ruminating; Neck 135	0	3	Head 90; Head to speaker while ruminating; Neck 135	5	13	Chewing ruminating; Head 90; Neck 135	0	4	180	5	3	0	16	4.99938	0	4.99938	13	64.992
MAH02742	FGR	8/06/2024	0.451389	0.14375	Vehicle	Vehicle3	1	Zuri	F	SubAdult	4	65	0	0	0	11.4	-29.096	26.2348	-29.0957	26.2349	-29.096	26.2343	Head 90; Head to observer while ruminating; Neck 135	0	72	Head 90; Head to speaker while ruminating; Neck medium 90	5	5	Level 3 feeding	0	27	180	5	72	0	77	0	0	0	0	0
MAH02745	FGR	8/06/2024	0.459028	0.125694	Dove	Dove5	2	John	M	Adult	4	30	0	0	0	11.4	-29.096	26.2348	-29.0957	26.2349	-29.096	26.2343	Chewing ruminating; Head 90; Neck high 180	0	172	Head 90; Neck high 180; Walk away from speaker while ruminating	9	4	Out of sight	0	5	180	9	172	0	176	0	0	0	0	0
MAH02745	FGR	8/06/2024	0.459028	0.125694	Dove	Dove5	2	Kariba	F	Adult	4	30	0	0	0	11.4	-29.096	26.2348	-29.0957	26.2349	-29.0961	26.2346	Chewing ruminating; Head 90; Neck 135	0	181		0	180		0	180	180	0	181	0	361	0	0	0	0	0
MAH02746	WGL	9/06/2024	0.452083	0.152778	Dove	Dove7	1	Auston	M	Adult	6	80	0	2.7	320	15.3	-28.9576	26.3603	-28.9572	26.3604	-28.9578	26.3611	Chewing ruminating; Head 90; Neck 135	0	27	Head 90; Neck 135; Walks towards other giraffes while ruminating	9	7	Chewing ruminating; Head 90; Neck high 180	0	121	180	9	27	0	34	2.75312e-06	0	2.75312e-06	7	1.92718e-05
MAH02746	WGL	9/06/2024	0.452083	0.152778	Dove	Dove7	1	Mitch	M	Adult	6	80	0	2.7	320	15.3	-28.9576	26.3603	-28.9572	26.3604	-28.9578	26.3611	Chewing ruminating; Head 90; Neck 135	0	10	Chewing ruminating; Head 90; Neck 135; One ear	1	3	Chewing ruminating; Head 90; Neck 135	0	9	180	1	10	0	13	0.880797	0	0.880797	3	2.64239
MAH02746	WGL	9/06/2024	0.452083	0.152778	Dove	Dove7	1	Molly	F	Adult	6	80	0	2.7	320	15.3	-28.9576	26.3603	-28.9572	26.3604	-28.958	26.3608	Level 4 feeding	0	181		0	180		0	180	180	0	181	0	361	0	0	0	0	0
MAH02747	WGL	9/06/2024	0.459028	0.1375	Talking	Talking3	2	Auston	M	Adult	8	80	0	2.7	320	15.3	-28.9576	26.3603	-28.9572	26.3604	-28.9581	26.3604	Level 4 feeding	0	13	Head 90; Head to speaker while ruminating; Neck high 180	5	6	Chewing ruminating; Head 90; Neck high 180	0	88	180	5	13	0	19	1.34471	0	1.34471	6	8.06824
MAH02747	WGL	9/06/2024	0.459028	0.1375	Talking	Talking3	2	Bob	M	BigBull	8	80	0	2.7	320	15.3	-28.9576	26.3603	-28.9572	26.3604	-28.9582	26.3606	Chewing ruminating; Head 90; Neck 135	0	46	Head 90; Neck 135; Walks to other giraffes	11	7	Head 90; Neck medium 90	0	128	180	11	46	0	53	1.95399e-14	0	1.95399e-14	7	1.36779e-13
MAH02747	WGL	9/06/2024	0.459028	0.1375	Talking	Talking3	2	Mitch	M	Adult	8	80	0	2.7	320	15.3	-28.9576	26.3603	-28.9572	26.3604	-28.9581	26.3604	Chewing ruminating; Head 90; Neck 135	0	4	Head 90; Neck 135; Walks towards other giraffes while ruminating	9	5	Chewing ruminating; Head 90; Neck 135	0	10	180	9	4	0	9	8.99698	0	8.99698	5	44.9849
MAH02747	WGL	9/06/2024	0.459028	0.1375	Talking	Talking3	2	Taylor	F	Adult	8	80	0	2.7	320	15.3	-28.9576	26.3603	-28.9572	26.3604	-28.9581	26.3604	Chewing ruminating; Head 90; Neck medium 90	0	14	Head 90; Head to speaker while ruminating; Neck 135	5	4	Head 90; Neck 135; Walks towards other giraffes while ruminating	9	20	180	5	14	9	18	0.596015	0.0222536	0.596015	24	14.3044
MAH02749	FGR	10/06/2024	0.393056	0.123611	Dove	Dove7	1	John	M	Adult	4	35	0	0	0	7	-29.1034	26.2342	-29.1033	26.2341	-29.1032	26.2343	Chewing ruminating; Head 90; Neck 135	0	60	Head 90; Head to observer while ruminating; Neck 135; One ear	1	7	Chewing ruminating; Head 90; Neck 135	0	30	179	1	60	0	67	0	0	0	0	0
MAH02752	FGR	10/06/2024	0.411111	0.0555556	Talking	Talking3	2	Bullpard	M	BigBull	4	70	0	0	0	9.6	-29.1033	26.2317	-29.1034	26.2317	-29.1033	26.2314	Chewing ruminating; Head 90; Neck high 180	0	6	Head 90; Neck 135; Walk away from speaker while ruminating	9	14	Chewing ruminating; Head 90; Neck 135	0	6	179	9	6	0	20	8.97775	0	8.97775	14	125.688
MAH02752	FGR	10/06/2024	0.411111	0.0555556	Talking	Talking3	2	John	M	Adult	4	70	0	0	0	9.6	-29.1033	26.2317	-29.1034	26.2317	-29.1033	26.2314	Level 4 feeding	0	1	Level 4 feeding; Neck lifts; One ear	1	5	Level 5 feeding	0	4	179	1	1	0	6	0.999983	0	0.999983	5	4.99992
MAH02755	WGL	11/06/2024	0.346528	0.126389	Dove	Dove5	1	Auston	M	Adult	6	50	0	1.9	120	-1.2	-28.9543	26.383	-28.954	26.3834	-28.954	26.383	Level 3 feeding	0	101	Head 90; Head to speaker while ruminating; Neck 135	5	2	Chewing ruminating; Head 90; Neck 135	0	13	179	5	101	0	103	0	0	0	0	0
MAH02755	WGL	11/06/2024	0.346528	0.126389	Dove	Dove5	1	Elizabeth	F	Adult	6	50	0	1.9	120	-1.2	-28.9543	26.383	-28.954	26.3834	-28.9541	26.3829	Level 4 feeding	0	180		0	179		0	179	179	0	180	0	359	0	0	0	0	0
MAH02755	WGL	11/06/2024	0.346528	0.126389	Dove	Dove5	1	Tessa	F	SubAdult	6	50	0	1.9	120	-1.2	-28.9543	26.383	-28.954	26.3834	-28.9539	26.3829	Head 90; Neck high 180; Osteophagia	0	180		0	179		0	179	179	0	180	0	359	0	0	0	0	0
MAH02760	FGR	12/06/2024	0.551389	0.132639	Dove	Dove5	1	Bullpard	M	BigBull	4	32	0	2.1	350	16.9	-29.1003	26.2289	-29.1006	26.2288	-29.1003	26.2286	Chewing ruminating; Head 90; Neck 135	0	6	Head 90; Neck 135; Walks towards other giraffes while ruminating	9	10	Out of sight	0	164	179	9	6	0	16	8.97775	0	8.97775	10	89.7775
MAH02760	FGR	12/06/2024	0.551389	0.132639	Dove	Dove5	1	John	M	Adult	4	32	0	2.1	350	16.9	-29.1003	26.2289	-29.1006	26.2288	-29.1003	26.2286	Head 90; Head to observer while ruminating; Neck 135	0	47	Chewing ruminating; Head 90; Neck 135; One ear	1	24	Chewing ruminating; Head 90; Neck 135	0	24	179	1	47	0	71	6.66134e-16	0	6.66134e-16	24	1.59872e-14
MAH02762	FGR	12/06/2024	0.588194	0.171528	Talking	Talking2	2	Bullpard	M	BigBull	4	50	0	1.7	330	17.4	-29.1004	26.226	-29.1004	26.2261	-29.1006	26.2257	Chewing ruminating; Head 90; Neck 135	0	13	Chewing ruminating; Head 90; Neck 135; Two ears	2	3	Chewing ruminating; Head 90; Neck 135	0	3	179	2	13	0	16	0.537883	0	0.537883	3	1.61365
MAH02762	FGR	12/06/2024	0.588194	0.171528	Talking	Talking2	2	Kariba	F	Adult	4	50	0	1.7	330	17.4	-29.1004	26.226	-29.1004	26.2261	-29.1006	26.2257	Chewing ruminating; Head 90; Neck 135	0	68	Head 90; Neck 135; Scanning	4	11	Chewing ruminating; Head 90; Neck 135	0	18	179	4	68	0	79	0	0	0	0	0
MAH02765	FGR	14/06/2024	0.497917	0.220139	Drone	Drone1	1	Bullpard	M	BigBull	4	45	0	0	0	18.8	-29.1037	26.2288	-29.1037	26.229	-29.104	26.2292	Level 5 feeding	0	14	Head 90; Head to speaker while ruminating; Neck 135	5	6	Head 90; Neck high 180; Walk away from speaker while ruminating	9	30	180	5	14	9	20	0.596015	0.00301815	0.596015	36	21.4565
MAH02765	FGR	14/06/2024	0.497917	0.220139	Drone	Drone1	1	Zuri	F	SubAdult	4	45	0	0	0	18.8	-29.1037	26.2288	-29.1037	26.229	-29.104	26.2292	Level 3 feeding	0	9	Head 90; Neck 135; Walk away from speaker while ruminating	9	24	Out of sight	0	22	180	9	9	0	33	8.57317	0	8.57317	24	205.756
MAH02766	FGR	14/06/2024	0.504861	0.129861	Dove	Dove2	2	Bullpard	M	BigBull	4	65	0	0	0	18.8	-29.104	26.2284	-29.1038	26.2285	-29.1044	26.2283	Level 4 feeding	0	181		0	180		0	180	180	0	181	0	361	0	0	0	0	0
MAH02768	WGL	15/06/2024	0.551389	0.163889	Dove	Dove3	1	Elizabeth	F	Adult	7	56	0	2.2	170	22.5	-28.9536	26.3805	-28.9534	26.3814	-28.9531	26.381	Level 4 feeding	0	180		0	179		0	179	179	0	180	0	359	0	0	0	0	0
MAH02768	WGL	15/06/2024	0.551389	0.163889	Dove	Dove3	1	Molly	F	Adult	7	56	0	2.2	170	22.5	-28.9536	26.3805	-28.9534	26.3814	-28.9531	26.381	Chewing ruminating; Head 90; Neck 135	0	180		0	179		0	179	179	0	180	0	359	0	0	0	0	0
MAH02768	WGL	15/06/2024	0.551389	0.163889	Dove	Dove3	1	Nicole	F	SubAdult	7	56	0	2.2	170	22.5	-28.9536	26.3805	-28.9534	26.3814	-28.9531	26.381	Head 90; Neck 135; Walk towards trees to browse	0	9	Head 90; Head moves to observer; Neck 135	6	3	Head 90; Neck 135; Scanning	4	2	179	6	9	4	12	5.71544	2	5.71544	5	28.5772
MAH02770	WGL	15/06/2024	0.559722	0.136806	Vehicle	Vehicle1	2	Molly	F	Adult	7	40	0	2.2	170	22.5	-28.9536	26.3805	-28.9534	26.3813	-28.953	26.3806	Level 3 feeding	0	3	Head 90; Head moves toward speaker; Neck 135	6	3	Head 90; Head to speaker while ruminating; Neck 135	5	3	180	6	3	5	6	5.99926	4.98764	5.99926	6	35.9956
MAH02770	WGL	15/06/2024	0.559722	0.136806	Vehicle	Vehicle1	2	Taylor	F	Adult	7	40	0	2.2	170	22.5	-28.9536	26.3805	-28.9534	26.3813	-28.953	26.3806	Head 90; Head to observer while ruminating; Neck 135	0	2	Head 90; Head to speaker while ruminating; Neck 135	5	10	Head 90; Head to observer while ruminating; Neck medium 90	0	93	180	5	2	0	12	4.99977	0	4.99977	10	49.9977
MAH02770	WGL	15/06/2024	0.559722	0.136806	Vehicle	Vehicle1	2	Tessa	F	SubAdult	7	40	0	2.2	170	22.5	-28.9536	26.3805	-28.9534	26.3813	-28.953	26.3806	Level 4 feeding	0	181		0	180		0	180	180	0	181	0	361	0	0	0	0	0
MAH02773	FGR	16/06/2024	0.438889	0.127083	Dove	Dove3	1	Bullpard	M	BigBull	4	80	0	1.2	30	18.3	-29.1003	26.2349	-29.1	26.2352	-29.1007	26.2352	Chewing ruminating; Head 90; Neck 135	0	141	Head 90; Neck high 180; Scanning	4	9	Chewing ruminating; Head 90; Neck high 180	0	31	180	4	141	0	150	0	0	0	0	0
MAH02773	FGR	16/06/2024	0.438889	0.127083	Dove	Dove3	1	John	M	Adult	4	80	0	1.2	30	18.3	-29.1003	26.2349	-29.1	26.2352	-29.1006	26.2354	Out of sight	0	154	Head 90; Neck 135; Scanning	4	8	Chewing ruminating; Head 90; Neck 135	0	19	180	4	154	0	162	0	0	0	0	0
MAH02773	FGR	16/06/2024	0.438889	0.127083	Dove	Dove3	1	Kariba	F	Adult	4	80	0	1.2	30	18.3	-29.1003	26.2349	-29.1	26.2352	-29.1007	26.2352	Chewing ruminating; Head 90; Neck 135	0	181		0	180		0	180	180	0	181	0	361	0	0	0	0	0
MAH02775	FGR	16/06/2024	0.454167	0.144444	Vehicle	Vehicle1	2	Zuri	F	SubAdult	4	39	0	1.2	30	18.3	-29.1013	26.2341	-29.1014	26.2343	-29.1016	26.234	Level 5 feeding	0	11	Head 90; Neck 135; Walks towards other giraffes while ruminating	9	10	Out of sight	0	160	180	9	11	0	21	6.57953	0	6.57953	10	65.7953
